# Supplementary material for: Pneumothorax after computed tomography-guided lung biopsy: Utility of immediate post-procedure computed tomography and one-hour delayed chest radiography
Source: PLoS One. 2023 Apr 19;18(4):e0284145. doi: 10.1371/journal.pone.0284145 (PMC10115279; doi:10.1371/journal.pone.0284145)
Supplement: S1 Dataset — (CSV) [file pone.0284145.s001.csv]

INDES_NUMBER	AGE	GENDER	TRACK_EMBOLIZATION	TRACK_EMBOLIZATION2	BX_DEVICE	BX_DEVICE2	BX_DEVICE3	BX_DEVICE_SIZE	BX_DEVICE_SIZE2	SAMPLE_NUMBER	SAMPLE_NUMBER2	SAMPLE_NUMBER3	SAMPLE_NUMBER4	CT_FLUORO	TOTAL_DLP	PTX_CT	PTX_SIZE_CT	PTX_SIZE_CT2	PTX_CXR	PTX_ONLY_CXR	PTX_RESOL_CXR	PTX_SR	PTX_SR1	PTX_SIZE_X-RAY	PTX_SIZE_X-RAY2	PTX	PTX2	LESION_LOCATION	CHEST_TUBE	PATHOLOGY_RESULT_1	PATHOLOGY_RESULT_2	LESION_DISTANCE	LESION_POSITION	POSITION	ANGLE	APPROACH	APPROACH2	EMPHYSEMA	LESION_SIZE	LESION_SIZE_CATEGORY
17	71	MALE	BLOOD_PATCH	BP	CORVOCET	CV	FULL_CORE_CUTTING	20-G	20	5	MANY	MANY	1	YES	422	YES	0.2	SMALL	NO	NO	RESOLV	0	YES	0	DECREASE	YES	1	LUL	NO	BENIGN-CHRONIC INFLAMMATION	DIAGNOSTIC	0	SUBPL	SUPINE	87	LATERAL	LATERAL	YES	1.7	LARGE
4	65	MALE	GELFOAM	GF	CORVOCET	CV	FULL_CORE_CUTTING	20-G	20	4	MANY	SMALL	0	YES	1020	YES	1.1	SMALL	NO	NO	RESOLV	0	YES	0	DECREASE	YES	1	LLL	NO	BENIGN-CHRONIC INFLAMMATION	DIAGNOSTIC	4.11	PARENCHYMAL	SUPINE	22	ANTERIOR	NON_LATERAL	NO	0.8	SMALL
11	70	MALE	GELFOAM	GF	CORVOCET	CV	FULL_CORE_CUTTING	18-G	18	7	MANY	MANY	1	YES	475	YES	0.22	SMALL	NO	NO	RESOLV	0	YES	0	DECREASE	YES	1	RLL	NO	BENIGN-CHRONIC INFLAMMATION	DIAGNOSTIC	0	SUBPL	SUPINE	36.3	ANTERIOR	NON_LATERAL	NO	7.54	LARGE
18	81	FEMALE	GELFOAM	GF	CORVOCET	CV	FULL_CORE_CUTTING	20-G	20	4	MANY	SMALL	0	NO	179	YES	0.3	SMALL	NO	NO	RESOLV	0	YES	0	DECREASE	YES	1	RLL	NO	BENIGN-CHRONIC INFLAMMATION	DIAGNOSTIC	0	SUBPL	PRONE	54.4	POSTERIOR	NON_LATERAL	NO	5	LARGE
19	49	MALE	GELFOAM	GF	CORVOCET	CV	FULL_CORE_CUTTING	20-G	20	9	MANY	MANY	1	YES	227	YES	0.19	SMALL	NO	NO	RESOLV	0	YES	0	DECREASE	YES	1	RLL	NO	BENIGN-CHRONIC INFLAMMATION	DIAGNOSTIC	2.1	PARENCHYMAL	PRONE	38.5	POSTERIOR	NON_LATERAL	NO	1.86	LARGE
12	66	MALE	NO TRACK EMBOLIZATION	BP	CORVOCET	CV	FULL_CORE_CUTTING	20-G	20	4	MANY	SMALL	0	YES	226	YES	0.1	SMALL	NO	NO	RESOLV	0	YES	0	DECREASE	YES	1	LUL	NO	BENIGN-CHRONIC INFLAMMATION	DIAGNOSTIC	0	SUBPL	PRONE	89.5	POSTERIOR	NON_LATERAL	NO	2.03	LARGE
61	64	FEMALE	NOT SPECIFIED	BP	MONOPTY	MO	NOTCHED_TIP	20-G	20	5	MANY	MANY	1	YES	481	YES	0.3	SMALL	NO	NO	RESOLV	0	YES	0	DECREASE	YES	1	LLL	NO	BENIGN-TUMOR	DIAGNOSTIC	3.2	PARENCHYMAL	PRONE	49	POSTERIOR	NON_LATERAL	NO	1.09	SMALL
87	72	MALE	BLOOD_PATCH	BP	MONOPTY	MO	NOTCHED_TIP	20-G	20	8	MANY	MANY	1	NO	547	YES	0.2	SMALL	NO	NO	RESOLV	0	YES	0	DECREASE	YES	1	RLL	NO	MALIGNANT-METASTASIS	DIAGNOSTIC	1.71	PARENCHYMAL	PRONE	87	POSTERIOR	NON_LATERAL	NO	1.15	SMALL
88	82	FEMALE	BLOOD_PATCH	BP	QUICK-CORE	QC	NOTCHED_TIP	18-G	18	5	MANY	MANY	1	YES	238	YES	0.3	SMALL	NO	NO	RESOLV	0	YES	0	DECREASE	YES	1	RML	NO	MALIGNANT-METASTASIS	DIAGNOSTIC	0	SUBPL	SUPINE	80	ANTERIOR	NON_LATERAL	NO	1.38	SMALL
89	67	FEMALE	BLOOD_PATCH	BP	MONOPTY	MO	NOTCHED_TIP	20-G	20	5	MANY	MANY	1	YES	673	YES	0.9	SMALL	NO	NO	RESOLV	0	YES	0	DECREASE	YES	1	LLL	NO	MALIGNANT-METASTASIS	DIAGNOSTIC	2	PARENCHYMAL	LATERAL DECUBITUS	44	POSTERIOR	NON_LATERAL	NO	1.18	SMALL
90	68	MALE	BLOOD_PATCH	BP	CORVOCET	CV	FULL_CORE_CUTTING	20-G	20	3	SMALL	SMALL	0	YES	132	YES	0.6	SMALL	NO	NO	RESOLV	0	YES	0	DECREASE	YES	1	LLL	NO	MALIGNANT-METASTASIS	DIAGNOSTIC	3.5	PARENCHYMAL	PRONE	66	POSTERIOR	NON_LATERAL	NO	1.8	LARGE
91	77	FEMALE	BLOOD_PATCH	BP	CORVOCET	CV	FULL_CORE_CUTTING	20-G	20	13	MANY	MANY	1	YES	35	YES	0.2	SMALL	NO	NO	RESOLV	0	YES	0	DECREASE	YES	1	RML	NO	MALIGNANT-METASTASIS	DIAGNOSTIC	2.8	PARENCHYMAL	PRONE	23	LATERAL	LATERAL	YES	1.74	LARGE
92	60	MALE	BLOOD_PATCH	BP	CORVOCET	CV	FULL_CORE_CUTTING	20-G	20	6	MANY	MANY	1	YES	163	YES	0.41	SMALL	NO	NO	RESOLV	0	YES	0	DECREASE	YES	1	LLL	NO	MALIGNANT-METASTASIS	DIAGNOSTIC	1.1	PARENCHYMAL	PRONE	78.2	POSTERIOR	NON_LATERAL	NO	1.1	SMALL
93	36	FEMALE	BLOOD_PATCH	BP	CORVOCET	CV	FULL_CORE_CUTTING	18-G	18	3	SMALL	SMALL	0	YES	281	YES	0.1	SMALL	NO	NO	RESOLV	0	YES	0	DECREASE	YES	1	LUL	NO	MALIGNANT-METASTASIS	DIAGNOSTIC	0.82	PARENCHYMAL	SUPINE	57.5	ANTERIOR	NON_LATERAL	NO	0.78	SMALL
94	78	FEMALE	BLOOD_PATCH	BP	QUICK-CORE	QC	NOTCHED_TIP	18-G	18	4	MANY	SMALL	0	NO	202	YES	0.3	SMALL	NO	NO	RESOLV	0	YES	0	DECREASE	YES	1	LLL	NO	MALIGNANT-METASTASIS	DIAGNOSTIC	0	SUBPL	PRONE	58.9	POSTERIOR	NON_LATERAL	NO	2.63	LARGE
95	72	MALE	GELFOAM	GF	CORVOCET	CV	FULL_CORE_CUTTING	20-G	20	4	MANY	SMALL	0	NO	128	YES	0.2	SMALL	NO	NO	RESOLV	0	YES	0	DECREASE	YES	1	RLL	NO	MALIGNANT-METASTASIS	DIAGNOSTIC	1.43	PARENCHYMAL	PRONE	73	POSTERIOR	NON_LATERAL	YES	1.9	LARGE
74	69	FEMALE	NO TRACK EMBOLIZATION	BP	MONOPTY	MO	NOTCHED_TIP	20-G	20	3	SMALL	SMALL	0	NO	165	YES	0.1	SMALL	NO	NO	RESOLV	0	YES	0	DECREASE	YES	1	RLL	NO	MALIGNANT-METASTASIS	DIAGNOSTIC	6.5	PARENCHYMAL	PRONE	79	POSTERIOR	NON_LATERAL	NO	2.22	LARGE
75	77	MALE	NO TRACK EMBOLIZATION	BP	CORVOCET	CV	FULL_CORE_CUTTING	18-G	18	4	MANY	SMALL	0	YES	287	YES	1.1	SMALL	NO	NO	RESOLV	0	YES	0	DECREASE	YES	1	LLL	NO	MALIGNANT-METASTASIS	DIAGNOSTIC	3.1	PARENCHYMAL	PRONE	77	POSTERIOR	NON_LATERAL	NO	1.66	LARGE
76	80	FEMALE	NO TRACK EMBOLIZATION	BP	QUICK-CORE	QC	NOTCHED_TIP	18-G	18	5	MANY	MANY	1	NO	225	YES	0.4	SMALL	NO	NO	RESOLV	0	YES	0	DECREASE	YES	1	RUL	NO	MALIGNANT-METASTASIS	DIAGNOSTIC	0	SUBPL	SUPINE	84	ANTERIOR	NON_LATERAL	NO	1.57	LARGE
96	72	FEMALE	NO TRACK EMBOLIZATION	BP	QUICK-CORE	QC	NOTCHED_TIP	18-G	18	8	MANY	MANY	1	NO	584	YES	0.5	SMALL	NO	NO	RESOLV	0	YES	0	DECREASE	YES	1	LLL	NO	MALIGNANT-METASTASIS	DIAGNOSTIC	0	SUBPL	LATERAL DECUBITUS	56	LATERAL	LATERAL	YES	1.65	LARGE
97	59	FEMALE	NO TRACK EMBOLIZATION	BP	CORVOCET	CV	FULL_CORE_CUTTING	18-G	18	6	MANY	MANY	1	YES	258	YES	0.7	SMALL	NO	NO	RESOLV	0	YES	0	DECREASE	YES	1	LUL	NO	MALIGNANT-METASTASIS	DIAGNOSTIC	3.9	PARENCHYMAL	SUPINE	32	ANTERIOR	NON_LATERAL	NO	0.7	SMALL
98	25	MALE	NO TRACK EMBOLIZATION	BP	CORVOCET	CV	FULL_CORE_CUTTING	20-G	20	4	MANY	SMALL	0	NO	329	YES	0.1	SMALL	NO	NO	RESOLV	0	YES	0	DECREASE	YES	1	LUL	NO	MALIGNANT-METASTASIS	DIAGNOSTIC	2.25	PARENCHYMAL	PRONE	74.7	POSTERIOR	NON_LATERAL	NO	2.21	LARGE
190	78	FEMALE	BLOOD_PATCH	BP	CORVOCET	CV	FULL_CORE_CUTTING	20-G	20	4	MANY	SMALL	0	YES	161	YES	0.5	SMALL	NO	NO	RESOLV	0	YES	0	DECREASE	YES	1	RLL	NO	MALIGNANT-PRIMARY	DIAGNOSTIC	1.4	PARENCHYMAL	LATERAL DECUBITUS	78	LATERAL	LATERAL	NO	2.93	LARGE
191	51	FEMALE	BLOOD_PATCH	BP	MONOPTY	MO	NOTCHED_TIP	20-G	20	5	MANY	MANY	1	YES	285	YES	0.2	SMALL	NO	NO	RESOLV	0	YES	0	DECREASE	YES	1	LLL	NO	MALIGNANT-PRIMARY	DIAGNOSTIC	4.07	PARENCHYMAL	PRONE	47	POSTERIOR	NON_LATERAL	NO	0.83	SMALL
192	60	MALE	BLOOD_PATCH	BP	MONOPTY	MO	NOTCHED_TIP	20-G	20	6	MANY	MANY	1	YES	563	YES	0.5	SMALL	NO	NO	RESOLV	0	YES	0	DECREASE	YES	1	LLL	NO	MALIGNANT-PRIMARY	DIAGNOSTIC	9.2	PARENCHYMAL	PRONE	52	POSTERIOR	NON_LATERAL	NO	0.75	SMALL
193	70	MALE	BLOOD_PATCH	BP	CORVOCET	CV	FULL_CORE_CUTTING	20-G	20	3	SMALL	SMALL	0	NO	331	YES	0.2	SMALL	NO	NO	RESOLV	0	YES	0	DECREASE	YES	1	LLL	NO	MALIGNANT-PRIMARY	DIAGNOSTIC	0.7	PARENCHYMAL	LATERAL DECUBITUS	77	POSTERIOR	NON_LATERAL	NO	10	LARGE
194	88	FEMALE	BLOOD_PATCH	BP	CORVOCET	CV	FULL_CORE_CUTTING	20-G	20	4	MANY	SMALL	0	YES	203	YES	0.42	SMALL	NO	NO	RESOLV	0	YES	0	DECREASE	YES	1	RLL	NO	MALIGNANT-PRIMARY	DIAGNOSTIC	2.26	PARENCHYMAL	PRONE	50	POSTERIOR	NON_LATERAL	NO	2.45	LARGE
195	78	MALE	BLOOD_PATCH	BP	MONOPTY	MO	NOTCHED_TIP	20-G	20	4	MANY	SMALL	0	YES	312	YES	0.9	SMALL	NO	NO	RESOLV	0	YES	0	DECREASE	YES	1	LLL	NO	MALIGNANT-PRIMARY	DIAGNOSTIC	2.97	PARENCHYMAL	PRONE	59.4	LATERAL	LATERAL	NO	1.44	SMALL
196	68	MALE	BLOOD_PATCH	BP	QUICK-CORE	QC	NOTCHED_TIP	18-G	18	4	MANY	SMALL	0	NO	205	YES	1.2	SMALL	NO	NO	RESOLV	0	YES	0	DECREASE	YES	1	LLL	NO	MALIGNANT-PRIMARY	DIAGNOSTIC	5.54	PARENCHYMAL	PRONE	85.3	POSTERIOR	NON_LATERAL	NO	3.75	LARGE
169	57	FEMALE	GELFOAM	GF	CORVOCET	CV	FULL_CORE_CUTTING	18-G	18	8	MANY	MANY	1	NO	227	YES	0.6	SMALL	NO	NO	RESOLV	0	YES	0	DECREASE	YES	1	LLL	NO	MALIGNANT-PRIMARY	DIAGNOSTIC	0	SUBPL	PRONE	51	LATERAL	LATERAL	NO	8.05	LARGE
197	75	FEMALE	GELFOAM	GF	CORVOCET	CV	FULL_CORE_CUTTING	20-G	20	3	SMALL	SMALL	0	NO	223	YES	0.5	SMALL	NO	NO	RESOLV	0	YES	0	DECREASE	YES	1	RLL	NO	MALIGNANT-PRIMARY	DIAGNOSTIC	0	SUBPL	PRONE	84	POSTERIOR	NON_LATERAL	NO	1.5	SMALL
198	70	FEMALE	GELFOAM	GF	CORVOCET	CV	FULL_CORE_CUTTING	20-G	20	5	MANY	MANY	1	NO	1170	YES	0.5	SMALL	NO	NO	RESOLV	0	YES	0	DECREASE	YES	1	RLL	NO	MALIGNANT-PRIMARY	DIAGNOSTIC	0	SUBPL	PRONE	73	POSTERIOR	NON_LATERAL	NO	4	LARGE
167	70	FEMALE	NO TRACK EMBOLIZATION	BP	QUICK-CORE	QC	NOTCHED_TIP	18-G	18	3	SMALL	SMALL	0	NO	536	YES	0.7	SMALL	NO	NO	RESOLV	0	YES	0	DECREASE	YES	1	LUL	NO	MALIGNANT-PRIMARY	DIAGNOSTIC	0	SUBPL	LATERAL DECUBITUS	81	LATERAL	LATERAL	YES	2	LARGE
175	79	MALE	NO TRACK EMBOLIZATION	BP	MONOPTY	MO	NOTCHED_TIP	20-G	20	5	MANY	MANY	1	YES	385	YES	2.1	BIG	NO	NO	RESOLV	0	YES	0	DECREASE	YES	1	LUL	NO	MALIGNANT-PRIMARY	DIAGNOSTIC	1.54	PARENCHYMAL	SUPINE	79	ANTERIOR	NON_LATERAL	NO	4.2	LARGE
265	77	MALE	BLOOD_PATCH	BP	CORVOCET	CV	FULL_CORE_CUTTING	20-G	20	8	MANY	MANY	1	YES	336	YES	0.2	SMALL	NO	NO	RESOLV	0	YES	0	DECREASE	YES	1	RLL	NO	NON-DIAGNOSTIC	NON_DIAGNOSTIC	2.28	PARENCHYMAL	PRONE	40	LATERAL	LATERAL	NO	1.25	SMALL
269	63	FEMALE	BLOOD_PATCH	BP	CORVOCET	CV	FULL_CORE_CUTTING	20-G	20	2	SMALL	SMALL	0	NO	179	YES	0.24	SMALL	NO	NO	RESOLV	0	YES	0	DECREASE	YES	1	LUL	NO	NON-DIAGNOSTIC	NON_DIAGNOSTIC	0	SUBPL	PRONE	24.2	POSTERIOR	NON_LATERAL	NO	1.49	SMALL
266	77	MALE	NO TRACK EMBOLIZATION	BP	CORVOCET	CV	FULL_CORE_CUTTING	18-G	18	4	MANY	SMALL	0	YES	371	YES	1.2	SMALL	NO	NO	RESOLV	0	YES	0	DECREASE	YES	1	LLL	NO	NON-DIAGNOSTIC	NON_DIAGNOSTIC	2	PARENCHYMAL	LATERAL DECUBITUS	86	POSTERIOR	NON_LATERAL	NO	1.53	LARGE
267	62	FEMALE	NO TRACK EMBOLIZATION	BP	CORVOCET	CV	FULL_CORE_CUTTING	20-G	20	3	SMALL	SMALL	0	NO	233	YES	0.3	SMALL	NO	NO	RESOLV	0	YES	0	DECREASE	YES	1	RLL	NO	NON-DIAGNOSTIC	NON_DIAGNOSTIC	0.64	PARENCHYMAL	LATERAL DECUBITUS	69	POSTERIOR	NON_LATERAL	NO	1.35	SMALL
268	29	MALE	NO TRACK EMBOLIZATION	BP	CORVOCET	CV	FULL_CORE_CUTTING	18-G	18	4	MANY	SMALL	0	NO	183	YES	0.4	SMALL	NO	NO	RESOLV	0	YES	0	DECREASE	YES	1	RLL	NO	NON-DIAGNOSTIC	NON_DIAGNOSTIC	0.9	PARENCHYMAL	PRONE	49	LATERAL	LATERAL	NO	1.3	SMALL
1	28	MALE	GELFOAM	GF	CORVOCET	CV	FULL_CORE_CUTTING	20-G	20	5	MANY	MANY	1	NO	513	YES	0.9	SMALL	NO	NO	RESOLV	1	NO	0	DECREASE	YES	1	RLL	YES	BENIGN-CHRONIC INFLAMMATION	DIAGNOSTIC	0	SUBPL	LATERAL DECUBITUS	89	POSTERIOR	NON_LATERAL	NO	6	LARGE
71	60	MALE	NO TRACK EMBOLIZATION	BP	CORVOCET	CV	FULL_CORE_CUTTING	18-G	18	2	SMALL	SMALL	0	NO	453	YES	2.8	BIG	NO	NO	RESOLV	1	NO	0	DECREASE	YES	1	POST_MED	YES	MALIGNANT-METASTASIS	DIAGNOSTIC	0.9	PARENCHYMAL	PRONE	60	POSTERIOR	NON_LATERAL	NO	15.1	LARGE
261	66	MALE	BLOOD_PATCH	BP	CORVOCET	CV	FULL_CORE_CUTTING	20-G	20	4	MANY	SMALL	0	YES	383	YES	2.7	BIG	NO	NO	RESOLV	1	NO	0	DECREASE	YES	1	RML	YES	NON-DIAGNOSTIC	NON_DIAGNOSTIC	2.63	PARENCHYMAL	LATERAL DECUBITUS	58	POSTERIOR	NON_LATERAL	YES	1.5	SMALL
2	72	FEMALE	BLOOD_PATCH	BP	CORVOCET	CV	FULL_CORE_CUTTING	20-G	20	3	SMALL	SMALL	0	YES	214	YES	0.34	SMALL	YES	NO	PERSIST	1	NO	2.21	INCREASE	YES	1	LUL	YES	BENIGN-CHRONIC INFLAMMATION	DIAGNOSTIC	2.21	PARENCHYMAL	PRONE	67.1	POSTERIOR	NON_LATERAL	NO	1.33	SMALL
13	62	MALE	BLOOD_PATCH	BP	MONOPTY	MO	NOTCHED_TIP	20-G	20	6	MANY	MANY	1	YES	530	YES	0.6	SMALL	YES	NO	PERSIST	1	NO	0.4	DECREASE	YES	1	RUL	NO	BENIGN-CHRONIC INFLAMMATION	DIAGNOSTIC	0.8	PARENCHYMAL	SUPINE	75	LATERAL	LATERAL	YES	1.48	SMALL
14	55	FEMALE	BLOOD_PATCH	BP	MONOPTY	MO	NOTCHED_TIP	20-G	20	2	SMALL	SMALL	0	YES	483	YES	1.8	BIG	YES	NO	PERSIST	1	NO	0.7	DECREASE	YES	1	RML	NO	BENIGN-CHRONIC INFLAMMATION	DIAGNOSTIC	4.75	PARENCHYMAL	PRONE	39	ANTERIOR	NON_LATERAL	NO	0.67	SMALL
15	77	FEMALE	BLOOD_PATCH	BP	CORVOCET	CV	FULL_CORE_CUTTING	20-G	20	4	MANY	SMALL	0	YES	142	YES	0.33	SMALL	YES	NO	PERSIST	1	NO	0.19	DECREASE	YES	1	RLL	NO	BENIGN-CHRONIC INFLAMMATION	DIAGNOSTIC	0.54	PARENCHYMAL	LATERAL DECUBITUS	50.4	LATERAL	LATERAL	NO	1.48	SMALL
16	39	MALE	GELFOAM	GF	CORVOCET	CV	FULL_CORE_CUTTING	20-G	20	6	MANY	MANY	1	YES	156	YES	0.46	SMALL	YES	NO	PERSIST	1	NO	0.82	INCREASE	YES	1	RUL	NO	BENIGN-CHRONIC INFLAMMATION	DIAGNOSTIC	3.32	PARENCHYMAL	PRONE	88	POSTERIOR	NON_LATERAL	NO	2.57	LARGE
55	42	MALE	GELFOAM	GF	CORVOCET	CV	FULL_CORE_CUTTING	20-G	20	9	MANY	MANY	1	YES	224	YES	0.6	SMALL	YES	NO	PERSIST	1	NO	0.6	DECREASE	YES	1	LUL	NO	BENIGN-FUNGAL INFECTION	DIAGNOSTIC	0	SUBPL	SUPINE	63	ANTERIOR	NON_LATERAL	NO	1.12	SMALL
60	70	FEMALE	BLOOD_PATCH	BP	CORVOCET	CV	FULL_CORE_CUTTING	20-G	20	4	MANY	SMALL	0	YES	283	YES	0.23	SMALL	YES	NO	PERSIST	1	NO	0.23	DECREASE	YES	1	LLL	NO	BENIGN-TUMOR	DIAGNOSTIC	3.57	PARENCHYMAL	PRONE	69.7	POSTERIOR	NON_LATERAL	NO	2.14	LARGE
73	56	MALE	BLOOD_PATCH	BP	CORVOCET	CV	FULL_CORE_CUTTING	20-G	20	4	MANY	SMALL	0	YES	310	YES	0.47	SMALL	YES	NO	PERSIST	1	NO	1.25	INCREASE	YES	1	RUL	NO	MALIGNANT-METASTASIS	DIAGNOSTIC	3.91	PARENCHYMAL	SUPINE	53.1	ANTERIOR	NON_LATERAL	NO	1.67	LARGE
78	39	FEMALE	BLOOD_PATCH	BP	MONOPTY	MO	NOTCHED_TIP	20-G	20	6	MANY	MANY	1	YES	872	YES	2.1	BIG	YES	NO	PERSIST	1	NO	0.5	DECREASE	YES	1	RLL	NO	MALIGNANT-METASTASIS	DIAGNOSTIC	2.97	PARENCHYMAL	LATERAL DECUBITUS	84	POSTERIOR	NON_LATERAL	NO	3.61	LARGE
79	77	MALE	BLOOD_PATCH	BP	CORVOCET	CV	FULL_CORE_CUTTING	20-G	20	6	MANY	MANY	1	YES	247	YES	0.6	SMALL	YES	NO	PERSIST	1	NO	0.1	DECREASE	YES	1	LUL	NO	MALIGNANT-METASTASIS	DIAGNOSTIC	2.8	PARENCHYMAL	SUPINE	27	ANTERIOR	NON_LATERAL	NO	2.8	LARGE
80	82	MALE	BLOOD_PATCH	BP	CORVOCET	CV	FULL_CORE_CUTTING	20-G	20	6	MANY	MANY	1	YES	2208	YES	0.6	SMALL	YES	NO	PERSIST	1	NO	0.1	DECREASE	YES	1	RML	NO	MALIGNANT-METASTASIS	DIAGNOSTIC	1.4	PARENCHYMAL	SUPINE	41	ANTERIOR	NON_LATERAL	NO	1.9	LARGE
81	62	MALE	BLOOD_PATCH	BP	CORVOCET	CV	FULL_CORE_CUTTING	20-G	20	3	SMALL	SMALL	0	YES	231	YES	0.7	SMALL	YES	NO	PERSIST	1	NO	0.1	DECREASE	YES	1	RLL	NO	MALIGNANT-METASTASIS	DIAGNOSTIC	4.2	PARENCHYMAL	LATERAL DECUBITUS	61	LATERAL	LATERAL	NO	1.6	LARGE
82	59	MALE	GELFOAM	GF	MONOPTY	MO	NOTCHED_TIP	20-G	20	5	MANY	MANY	1	YES	74	YES	0.3	SMALL	YES	NO	PERSIST	1	NO	0.2	DECREASE	YES	1	LLL	NO	MALIGNANT-METASTASIS	DIAGNOSTIC	6.45	PARENCHYMAL	LATERAL DECUBITUS	64	POSTERIOR	NON_LATERAL	NO	0.81	SMALL
68	50	FEMALE	NO TRACK EMBOLIZATION	BP	CORVOCET	CV	FULL_CORE_CUTTING	20-G	20	6	MANY	MANY	1	NO	296	YES	1.5	SMALL	YES	NO	PERSIST	1	NO	0.27	DECREASE	YES	1	RML	YES	MALIGNANT-METASTASIS	DIAGNOSTIC	0	SUBPL	SUPINE	26	LATERAL	LATERAL	NO	3.1	LARGE
69	76	FEMALE	NO TRACK EMBOLIZATION	BP	MONOPTY	MO	NOTCHED_TIP	20-G	20	5	MANY	MANY	1	NO	463	YES	2.44	BIG	YES	NO	PERSIST	1	NO	3.42	INCREASE	YES	1	LLL	YES	MALIGNANT-METASTASIS	DIAGNOSTIC	2.7	PARENCHYMAL	PRONE	20	POSTERIOR	NON_LATERAL	NO	1.11	SMALL
70	58	FEMALE	NO TRACK EMBOLIZATION	BP	CORVOCET	CV	FULL_CORE_CUTTING	20-G	20	3	SMALL	SMALL	0	YES	327	YES	1.68	BIG	YES	NO	PERSIST	1	NO	0.1	DECREASE	YES	1	LUL	YES	MALIGNANT-METASTASIS	DIAGNOSTIC	6.87	PARENCHYMAL	SUPINE	57.2	ANTERIOR	NON_LATERAL	NO	2.58	LARGE
77	55	MALE	NO TRACK EMBOLIZATION	BP	CORVOCET	CV	FULL_CORE_CUTTING	20-G	20	3	SMALL	SMALL	0	NO	372	YES	1.1	SMALL	YES	NO	PERSIST	1	NO	1.94	INCREASE	YES	1	LUL	NO	MALIGNANT-METASTASIS	DIAGNOSTIC	0.83	PARENCHYMAL	SUPINE	68	LATERAL	LATERAL	NO	1.8	LARGE
163	69	FEMALE	BLOOD_PATCH	BP	MONOPTY	MO	NOTCHED_TIP	20-G	20	3	SMALL	SMALL	0	YES	275	YES	1.4	SMALL	YES	NO	PERSIST	1	NO	1.9	INCREASE	YES	1	LUL	YES	MALIGNANT-PRIMARY	DIAGNOSTIC	1.97	PARENCHYMAL	SUPINE	82	LATERAL	LATERAL	NO	3.41	LARGE
179	54	MALE	BLOOD_PATCH	BP	MONOPTY	MO	NOTCHED_TIP	20-G	20	3	SMALL	SMALL	0	YES	421	YES	0.4	SMALL	YES	NO	PERSIST	1	NO	0.1	DECREASE	YES	1	LLL	NO	MALIGNANT-PRIMARY	DIAGNOSTIC	2.47	PARENCHYMAL	PRONE	40	POSTERIOR	NON_LATERAL	NO	1.58	LARGE
180	62	MALE	BLOOD_PATCH	BP	MONOPTY	MO	NOTCHED_TIP	20-G	20	2	SMALL	SMALL	0	YES	485	YES	0.2	SMALL	YES	NO	PERSIST	1	NO	0.2	DECREASE	YES	1	LUL	NO	MALIGNANT-PRIMARY	DIAGNOSTIC	1.22	PARENCHYMAL	SUPINE	85	ANTERIOR	NON_LATERAL	YES	1.98	LARGE
181	70	FEMALE	BLOOD_PATCH	BP	CORVOCET	CV	FULL_CORE_CUTTING	20-G	20	5	MANY	MANY	1	NO	261	YES	0.4	SMALL	YES	NO	PERSIST	1	NO	0.31	DECREASE	YES	1	RLL	NO	MALIGNANT-PRIMARY	DIAGNOSTIC	1.3	PARENCHYMAL	SUPINE	34	ANTERIOR	NON_LATERAL	NO	3.15	LARGE
182	56	FEMALE	BLOOD_PATCH	BP	QUICK-CORE	QC	NOTCHED_TIP	20-G	20	3	SMALL	SMALL	0	YES	244	YES	0.5	SMALL	YES	NO	PERSIST	1	NO	0.1	DECREASE	YES	1	RML	NO	MALIGNANT-PRIMARY	DIAGNOSTIC	1.5	PARENCHYMAL	SUPINE	70	ANTERIOR	NON_LATERAL	NO	0.9	SMALL
165	47	MALE	GELFOAM	GF	CORVOCET	CV	FULL_CORE_CUTTING	20-G	20	2	SMALL	SMALL	0	YES	500	YES	1.98	BIG	YES	NO	PERSIST	1	NO	1.38	DECREASE	YES	1	RUL	YES	MALIGNANT-PRIMARY	DIAGNOSTIC	1.23	PARENCHYMAL	SUPINE	81.7	LATERAL	LATERAL	NO	1.47	SMALL
166	56	FEMALE	GELFOAM	GF	MONOPTY	MO	NOTCHED_TIP	20-G	20	4	MANY	SMALL	0	YES	309	YES	1.8	BIG	YES	NO	PERSIST	1	NO	3	INCREASE	YES	1	LUL	YES	MALIGNANT-PRIMARY	DIAGNOSTIC	3.89	PARENCHYMAL	SUPINE	70	ANTERIOR	NON_LATERAL	YES	1.09	SMALL
176	83	MALE	GELFOAM	GF	CORVOCET	CV	FULL_CORE_CUTTING	20-G	20	3	SMALL	SMALL	0	YES	675	YES	2	BIG	YES	NO	PERSIST	1	NO	0.94	DECREASE	YES	1	RUL	NO	MALIGNANT-PRIMARY	DIAGNOSTIC	0.3	PARENCHYMAL	SUPINE	58	ANTERIOR	NON_LATERAL	YES	2.15	LARGE
164	71	MALE	NO TRACK EMBOLIZATION	BP	CORVOCET	CV	FULL_CORE_CUTTING	20-G	20	4	MANY	SMALL	0	NO	405	YES	0.6	SMALL	YES	NO	PERSIST	1	NO	3.34	INCREASE	YES	1	RUL	YES	MALIGNANT-PRIMARY	DIAGNOSTIC	3.3	PARENCHYMAL	PRONE	72	POSTERIOR	NON_LATERAL	YES	1.09	SMALL
174	60	MALE	NO TRACK EMBOLIZATION	BP	QUICK-CORE	QC	NOTCHED_TIP	20-G	20	5	MANY	MANY	1	YES	327	YES	0.7	SMALL	YES	NO	PERSIST	1	NO	0.5	DECREASE	YES	1	LLL	NO	MALIGNANT-PRIMARY	DIAGNOSTIC	0	SUBPL	PRONE	76	POSTERIOR	NON_LATERAL	NO	2.02	LARGE
183	59	FEMALE	NO TRACK EMBOLIZATION	BP	MONOPTY	MO	NOTCHED_TIP	20-G	20	5	MANY	MANY	1	YES	353	YES	1	SMALL	YES	NO	PERSIST	1	NO	0.5	DECREASE	YES	1	LLL	NO	MALIGNANT-PRIMARY	DIAGNOSTIC	1.3	PARENCHYMAL	PRONE	28	POSTERIOR	NON_LATERAL	NO	1.3	SMALL
184	73	FEMALE	NO TRACK EMBOLIZATION	BP	MONOPTY	MO	NOTCHED_TIP	20-G	20	2	SMALL	SMALL	0	YES	377	YES	0.3	SMALL	YES	NO	PERSIST	1	NO	0.1	DECREASE	YES	1	RUL	NO	MALIGNANT-PRIMARY	DIAGNOSTIC	1.85	PARENCHYMAL	PRONE	23	POSTERIOR	NON_LATERAL	NO	1.1	SMALL
185	71	FEMALE	NO TRACK EMBOLIZATION	BP	MONOPTY	MO	NOTCHED_TIP	20-G	20	2	SMALL	SMALL	0	NO	799	YES	1.4	SMALL	YES	NO	PERSIST	1	NO	1.4	DECREASE	YES	1	PERIHILAR	NO	MALIGNANT-PRIMARY	DIAGNOSTIC	4.41	PARENCHYMAL	LATERAL DECUBITUS	90	LATERAL	LATERAL	NO	2.14	LARGE
186	57	FEMALE	NO TRACK EMBOLIZATION	BP	CORVOCET	CV	FULL_CORE_CUTTING	20-G	20	5	MANY	MANY	1	YES	160	YES	0.5	SMALL	YES	NO	PERSIST	1	NO	0.1	DECREASE	YES	1	RML	NO	MALIGNANT-PRIMARY	DIAGNOSTIC	2.01	PARENCHYMAL	PRONE	78	POSTERIOR	NON_LATERAL	NO	2.4	LARGE
264	64	FEMALE	BLOOD_PATCH	BP	CORVOCET	CV	FULL_CORE_CUTTING	20-G	20	5	MANY	MANY	1	YES	1319	YES	0.6	SMALL	YES	NO	PERSIST	1	NO	1.28	INCREASE	YES	1	RUL	NO	NON-DIAGNOSTIC	NON_DIAGNOSTIC	1.6	PARENCHYMAL	PRONE	62	POSTERIOR	NON_LATERAL	NO	1.58	LARGE
262	28	FEMALE	NO TRACK EMBOLIZATION	BP	CORVOCET	CV	FULL_CORE_CUTTING	20-G	20	6	MANY	MANY	1	NO	294	YES	0.5	SMALL	YES	NO	PERSIST	1	NO	0.3	DECREASE	YES	1	RML	NO	NON-DIAGNOSTIC	NON_DIAGNOSTIC	7.6	PARENCHYMAL	SUPINE	81	ANTERIOR	NON_LATERAL	NO	2	LARGE
263	67	FEMALE	NO TRACK EMBOLIZATION	BP	CORVOCET	CV	FULL_CORE_CUTTING	20-G	20	2	SMALL	SMALL	0	YES	225	YES	0.5	SMALL	YES	NO	PERSIST	1	NO	0.28	DECREASE	YES	1	LUL	NO	NON-DIAGNOSTIC	NON_DIAGNOSTIC	2.21	PARENCHYMAL	SUPINE	43	ANTERIOR	NON_LATERAL	NO	2.2	LARGE
83	69	MALE	BLOOD_PATCH	BP	MONOPTY	MO	NOTCHED_TIP	20-G	20	3	SMALL	SMALL	0	YES	241	NO	0	SMALL	YES	YES	NEW_ON_CXR	1	NO	1.8	INCREASE	YES	1	RUL	NO	MALIGNANT-METASTASIS	DIAGNOSTIC	4.61	PARENCHYMAL	SUPINE	30	ANTERIOR	NON_LATERAL	NO	1.68	LARGE
72	69	MALE	GELFOAM	GF	CORVOCET	CV	FULL_CORE_CUTTING	20-G	20	5	MANY	MANY	1	YES	314	NO	0	SMALL	YES	YES	NEW_ON_CXR	1	NO	3.74	INCREASE	YES	1	RUL	NO	MALIGNANT-METASTASIS	DIAGNOSTIC	2.2	PARENCHYMAL	SUPINE	48	ANTERIOR	NON_LATERAL	NO	1.09	SMALL
84	73	MALE	GELFOAM	GF	MONOPTY	MO	NOTCHED_TIP	20-G	20	9	MANY	MANY	1	YES	596	NO	0	SMALL	YES	YES	NEW_ON_CXR	1	NO	0.1	INCREASE	YES	1	LLL	NO	MALIGNANT-METASTASIS	DIAGNOSTIC	0	SUBPL	LATERAL DECUBITUS	88	POSTERIOR	NON_LATERAL	NO	15.74	LARGE
85	85	MALE	GELFOAM	GF	CORVOCET	CV	FULL_CORE_CUTTING	20-G	20	3	SMALL	SMALL	0	NO	252	NO	0	SMALL	YES	YES	NEW_ON_CXR	1	NO	1.5	INCREASE	YES	1	LUL	NO	MALIGNANT-METASTASIS	DIAGNOSTIC	3.71	PARENCHYMAL	SUPINE	93	LATERAL	LATERAL	YES	3.8	LARGE
86	80	MALE	NO TRACK EMBOLIZATION	BP	CORVOCET	CV	FULL_CORE_CUTTING	20-G	20	6	MANY	MANY	1	YES	380	NO	0	SMALL	YES	YES	NEW_ON_CXR	1	NO	1.57	INCREASE	YES	1	RUL	NO	MALIGNANT-METASTASIS	DIAGNOSTIC	1.34	PARENCHYMAL	SUPINE	50	ANTERIOR	NON_LATERAL	NO	1.27	SMALL
105	42	FEMALE	BLOOD_PATCH	BP	CORVOCET	CV	FULL_CORE_CUTTING	20-G	20	11	MANY	MANY	1	YES	2295	NO	0	SMALL	YES	YES	NEW_ON_CXR	1	NO	0	DECREASE	YES	1	LUL	NO	MALIGNANT-METASTASIS	DIAGNOSTIC	2.71	PARENCHYMAL	SUPINE	54	ANTERIOR	NON_LATERAL	NO	1.3	SMALL
187	62	FEMALE	BLOOD_PATCH	BP	MONOPTY	MO	NOTCHED_TIP	20-G	20	3	SMALL	SMALL	0	NO	304	NO	0	SMALL	YES	YES	NEW_ON_CXR	1	NO	0.1	INCREASE	YES	1	LUL	NO	MALIGNANT-PRIMARY	DIAGNOSTIC	0.75	PARENCHYMAL	SUPINE	40	ANTERIOR	NON_LATERAL	NO	0.72	SMALL
188	74	MALE	BLOOD_PATCH	BP	CORVOCET	CV	FULL_CORE_CUTTING	20-G	20	5	MANY	MANY	1	YES	322	NO	0	SMALL	YES	YES	NEW_ON_CXR	1	NO	0.3	INCREASE	YES	1	LUL	NO	MALIGNANT-PRIMARY	DIAGNOSTIC	6.93	PARENCHYMAL	PRONE	71	POSTERIOR	NON_LATERAL	YES	1	SMALL
189	44	MALE	NO TRACK EMBOLIZATION	BP	CORVOCET	CV	FULL_CORE_CUTTING	20-G	20	5	MANY	MANY	1	NO	315	NO	0	SMALL	YES	YES	NEW_ON_CXR	1	NO	0.2	INCREASE	YES	1	LLL	NO	MALIGNANT-PRIMARY	DIAGNOSTIC	1.5	PARENCHYMAL	LATERAL DECUBITUS	76	LATERAL	LATERAL	NO	2.4	LARGE
3	18	FEMALE	BLOOD_PATCH	BP	MONOPTY	MO	NOTCHED_TIP	20-G	20	8	MANY	MANY	1	YES	261	NO	0	SMALL	NO	NO	NO_PTX	1	NO	0	DECREASE	NO	0	RLL	NO	BENIGN-CHRONIC INFLAMMATION	DIAGNOSTIC	2.55	PARENCHYMAL	PRONE	74	POSTERIOR	NON_LATERAL	NO	2.05	LARGE
5	53	FEMALE	BLOOD_PATCH	BP	CORVOCET	CV	FULL_CORE_CUTTING	20-G	20	3	SMALL	SMALL	0	NO	300	NO	0	SMALL	NO	NO	NO_PTX	1	NO	0	DECREASE	NO	0	RLL	NO	BENIGN-CHRONIC INFLAMMATION	DIAGNOSTIC	2.6	PARENCHYMAL	PRONE	37	POSTERIOR	NON_LATERAL	NO	1.6	LARGE
6	59	MALE	BLOOD_PATCH	BP	CORVOCET	CV	FULL_CORE_CUTTING	20-G	20	6	MANY	MANY	1	YES	382	NO	0	SMALL	NO	NO	NO_PTX	1	NO	0	DECREASE	NO	0	RLL	NO	BENIGN-CHRONIC INFLAMMATION	DIAGNOSTIC	1.1	PARENCHYMAL	PRONE	86	POSTERIOR	NON_LATERAL	NO	0.99	SMALL
8	62	MALE	BLOOD_PATCH	BP	MONOPTY	MO	NOTCHED_TIP	20-G	20	11	MANY	MANY	1	YES	1622	NO	0	SMALL	NO	NO	NO_PTX	1	NO	0	DECREASE	NO	0	RLL	NO	BENIGN-CHRONIC INFLAMMATION	DIAGNOSTIC	5	PARENCHYMAL	PRONE	40	POSTERIOR	NON_LATERAL	NO	1.15	SMALL
9	91	MALE	BLOOD_PATCH	BP	MONOPTY	MO	NOTCHED_TIP	20-G	20	10	MANY	MANY	1	YES	340	NO	0	SMALL	NO	NO	NO_PTX	1	NO	0	DECREASE	NO	0	RUL	NO	BENIGN-CHRONIC INFLAMMATION	DIAGNOSTIC	2.2	PARENCHYMAL	PRONE	90	POSTERIOR	NON_LATERAL	NO	1.25	SMALL
10	90	MALE	BLOOD_PATCH	BP	MONOPTY	MO	NOTCHED_TIP	20-G	20	4	MANY	SMALL	0	YES	286	NO	0	SMALL	NO	NO	NO_PTX	1	NO	0	DECREASE	NO	0	LUL	NO	BENIGN-CHRONIC INFLAMMATION	DIAGNOSTIC	2.68	PARENCHYMAL	SUPINE	75	LATERAL	LATERAL	NO	2.07	LARGE
20	53	MALE	BLOOD_PATCH	BP	MONOPTY	MO	NOTCHED_TIP	20-G	20	5	MANY	MANY	1	YES	348	NO	0	SMALL	NO	NO	NO_PTX	1	NO	0	DECREASE	NO	0	RUL	NO	BENIGN-CHRONIC INFLAMMATION	DIAGNOSTIC	1.52	PARENCHYMAL	LATERAL DECUBITUS	72	POSTERIOR	NON_LATERAL	NO	0.84	SMALL
21	72	MALE	BLOOD_PATCH	BP	MONOPTY	MO	NOTCHED_TIP	20-G	20	5	MANY	MANY	1	YES	259	NO	0	SMALL	NO	NO	NO_PTX	1	NO	0	DECREASE	NO	0	LUL	NO	BENIGN-CHRONIC INFLAMMATION	DIAGNOSTIC	1.15	PARENCHYMAL	SUPINE	79	LATERAL	LATERAL	NO	1.18	SMALL
22	81	MALE	BLOOD_PATCH	BP	MONOPTY	MO	NOTCHED_TIP	20-G	20	3	SMALL	SMALL	0	YES	373	NO	0	SMALL	NO	NO	NO_PTX	1	NO	0	DECREASE	NO	0	LLL	NO	BENIGN-CHRONIC INFLAMMATION	DIAGNOSTIC	2.3	PARENCHYMAL	LATERAL DECUBITUS	30	LATERAL	LATERAL	NO	1.78	LARGE
23	65	MALE	BLOOD_PATCH	BP	MONOPTY	MO	NOTCHED_TIP	20-G	20	3	SMALL	SMALL	0	YES	603	NO	0	SMALL	NO	NO	NO_PTX	1	NO	0	DECREASE	NO	0	RUL	NO	BENIGN-CHRONIC INFLAMMATION	DIAGNOSTIC	4.25	PARENCHYMAL	SUPINE	54	ANTERIOR	NON_LATERAL	NO	1.22	SMALL
24	77	FEMALE	BLOOD_PATCH	BP	MONOPTY	MO	NOTCHED_TIP	20-G	20	3	SMALL	SMALL	0	NO	279	NO	0	SMALL	NO	NO	NO_PTX	1	NO	0	DECREASE	NO	0	RLL	NO	BENIGN-CHRONIC INFLAMMATION	DIAGNOSTIC	1.7	PARENCHYMAL	LATERAL DECUBITUS	77.8	LATERAL	LATERAL	NO	3.22	LARGE
25	69	FEMALE	BLOOD_PATCH	BP	MONOPTY	MO	NOTCHED_TIP	20-G	20	4	MANY	SMALL	0	YES	224	NO	0	SMALL	NO	NO	NO_PTX	1	NO	0	DECREASE	NO	0	RLL	NO	BENIGN-CHRONIC INFLAMMATION	DIAGNOSTIC	1.9	PARENCHYMAL	PRONE	43	POSTERIOR	NON_LATERAL	NO	1.52	LARGE
26	46	FEMALE	BLOOD_PATCH	BP	MONOPTY	MO	NOTCHED_TIP	20-G	20	3	SMALL	SMALL	0	YES	298	NO	0	SMALL	NO	NO	NO_PTX	1	NO	0	DECREASE	NO	0	RLL	NO	BENIGN-CHRONIC INFLAMMATION	DIAGNOSTIC	0.3	PARENCHYMAL	PRONE	72	POSTERIOR	NON_LATERAL	NO	2.04	LARGE
27	66	MALE	BLOOD_PATCH	BP	CORVOCET	CV	FULL_CORE_CUTTING	20-G	20	3	SMALL	SMALL	0	YES	234	NO	0	SMALL	NO	NO	NO_PTX	1	NO	0	DECREASE	NO	0	RML	NO	BENIGN-CHRONIC INFLAMMATION	DIAGNOSTIC	0	SUBPL	SUPINE	34	LATERAL	LATERAL	NO	4.6	LARGE
28	27	FEMALE	BLOOD_PATCH	BP	CORVOCET	CV	FULL_CORE_CUTTING	20-G	20	8	MANY	MANY	1	YES	271	NO	0	SMALL	NO	NO	NO_PTX	1	NO	0	DECREASE	NO	0	RML	NO	BENIGN-CHRONIC INFLAMMATION	DIAGNOSTIC	4.2	PARENCHYMAL	PRONE	82	POSTERIOR	NON_LATERAL	NO	1.4	SMALL
29	70	MALE	BLOOD_PATCH	BP	CORVOCET	CV	FULL_CORE_CUTTING	20-G	20	4	MANY	SMALL	0	YES	277	NO	0	SMALL	NO	NO	NO_PTX	1	NO	0	DECREASE	NO	0	RLL	NO	BENIGN-CHRONIC INFLAMMATION	DIAGNOSTIC	1.46	PARENCHYMAL	LATERAL DECUBITUS	85	LATERAL	LATERAL	NO	3.2	LARGE
30	47	FEMALE	BLOOD_PATCH	BP	CORVOCET	CV	FULL_CORE_CUTTING	20-G	20	3	SMALL	SMALL	0	NO	239	NO	0	SMALL	NO	NO	NO_PTX	1	NO	0	DECREASE	NO	0	LLL	NO	BENIGN-CHRONIC INFLAMMATION	DIAGNOSTIC	1.09	PARENCHYMAL	PRONE	78	POSTERIOR	NON_LATERAL	NO	1.5	SMALL
31	55	MALE	BLOOD_PATCH	BP	CORVOCET	CV	FULL_CORE_CUTTING	20-G	20	7	MANY	MANY	1	YES	364	NO	0	SMALL	NO	NO	NO_PTX	1	NO	0	DECREASE	NO	0	RLL	NO	BENIGN-CHRONIC INFLAMMATION	DIAGNOSTIC	0.5	PARENCHYMAL	SUPINE	27	ANTERIOR	NON_LATERAL	NO	2.3	LARGE
32	61	MALE	BLOOD_PATCH	BP	CORVOCET	CV	FULL_CORE_CUTTING	20-G	20	4	MANY	SMALL	0	YES	265	NO	0	SMALL	NO	NO	NO_PTX	1	NO	0	DECREASE	NO	0	RUL	NO	BENIGN-CHRONIC INFLAMMATION	DIAGNOSTIC	2.22	PARENCHYMAL	SUPINE	38.4	ANTERIOR	NON_LATERAL	NO	2.61	LARGE
33	28	MALE	BLOOD_PATCH	BP	CORVOCET	CV	FULL_CORE_CUTTING	20-G	20	3	SMALL	SMALL	0	YES	419	NO	0	SMALL	NO	NO	NO_PTX	1	NO	0	DECREASE	NO	0	RUL	NO	BENIGN-CHRONIC INFLAMMATION	DIAGNOSTIC	5.7	PARENCHYMAL	PRONE	76.9	POSTERIOR	NON_LATERAL	NO	0.86	SMALL
34	81	FEMALE	BLOOD_PATCH	BP	CORVOCET	CV	FULL_CORE_CUTTING	20-G	20	14	MANY	MANY	1	YES	429	NO	0	SMALL	NO	NO	NO_PTX	1	NO	0	DECREASE	NO	0	LUL	NO	BENIGN-CHRONIC INFLAMMATION	DIAGNOSTIC	6.2	PARENCHYMAL	SUPINE	44.9	ANTERIOR	NON_LATERAL	NO	3.07	LARGE
35	46	MALE	BLOOD_PATCH	BP	CORVOCET	CV	FULL_CORE_CUTTING	20-G	20	4	MANY	SMALL	0	YES	157	NO	0	SMALL	NO	NO	NO_PTX	1	NO	0	DECREASE	NO	0	LUL	NO	BENIGN-CHRONIC INFLAMMATION	DIAGNOSTIC	1.3	PARENCHYMAL	PRONE	43.6	POSTERIOR	NON_LATERAL	YES	2.38	LARGE
36	39	FEMALE	BLOOD_PATCH	BP	CORVOCET	CV	FULL_CORE_CUTTING	20-G	20	4	MANY	SMALL	0	NO	219	NO	0	SMALL	NO	NO	NO_PTX	1	NO	0	DECREASE	NO	0	RUL	NO	BENIGN-CHRONIC INFLAMMATION	DIAGNOSTIC	0	SUBPL	SUPINE	83.4	ANTERIOR	NON_LATERAL	NO	1.74	LARGE
37	48	FEMALE	BLOOD_PATCH	BP	CORVOCET	CV	FULL_CORE_CUTTING	20-G	20	3	SMALL	SMALL	0	NO	295	NO	0	SMALL	NO	NO	NO_PTX	1	NO	0	DECREASE	NO	0	LUL	NO	BENIGN-CHRONIC INFLAMMATION	DIAGNOSTIC	1.78	PARENCHYMAL	PRONE	65.2	POSTERIOR	NON_LATERAL	NO	1.08	SMALL
38	52	MALE	GELFOAM	GF	CORVOCET	CV	FULL_CORE_CUTTING	20-G	20	3	SMALL	SMALL	0	YES	271	NO	0	SMALL	NO	NO	NO_PTX	1	NO	0	DECREASE	NO	0	RUL	NO	BENIGN-CHRONIC INFLAMMATION	DIAGNOSTIC	2.14	PARENCHYMAL	SUPINE	68	LATERAL	LATERAL	NO	3.34	LARGE
39	70	MALE	GELFOAM	GF	CORVOCET	CV	FULL_CORE_CUTTING	20-G	20	7	MANY	MANY	1	YES	124	NO	0	SMALL	NO	NO	NO_PTX	1	NO	0	DECREASE	NO	0	LLL	NO	BENIGN-CHRONIC INFLAMMATION	DIAGNOSTIC	0	SUBPL	SUPINE	72.5	LATERAL	LATERAL	NO	4.52	LARGE
40	57	FEMALE	GELFOAM	GF	CORVOCET	CV	FULL_CORE_CUTTING	20-G	20	4	MANY	SMALL	0	YES	282	NO	0	SMALL	NO	NO	NO_PTX	1	NO	0	DECREASE	NO	0	LLL	NO	BENIGN-CHRONIC INFLAMMATION	DIAGNOSTIC	0.94	PARENCHYMAL	PRONE	49	POSTERIOR	NON_LATERAL	NO	3.9	LARGE
41	77	MALE	GELFOAM	GF	CORVOCET	CV	FULL_CORE_CUTTING	20-G	20	4	MANY	SMALL	0	YES	222	NO	0	SMALL	NO	NO	NO_PTX	1	NO	0	DECREASE	NO	0	LLL	NO	BENIGN-CHRONIC INFLAMMATION	DIAGNOSTIC	0.69	PARENCHYMAL	PRONE	71.6	LATERAL	LATERAL	NO	1.63	LARGE
42	74	FEMALE	GELFOAM	GF	CORVOCET	CV	FULL_CORE_CUTTING	20-G	20	6	MANY	MANY	1	NO	144.48	NO	0	SMALL	NO	NO	NO_PTX	1	NO	0	DECREASE	NO	0	LUL	NO	BENIGN-CHRONIC INFLAMMATION	DIAGNOSTIC	0.74	PARENCHYMAL	PRONE	67.1	POSTERIOR	NON_LATERAL	NO	3.79	LARGE
43	56	MALE	GELFOAM	GF	CORVOCET	CV	FULL_CORE_CUTTING	20-G	20	3	SMALL	SMALL	0	YES	144	NO	0	SMALL	NO	NO	NO_PTX	1	NO	0	DECREASE	NO	0	LLL	NO	BENIGN-CHRONIC INFLAMMATION	DIAGNOSTIC	1.76	PARENCHYMAL	PRONE	65.6	LATERAL	LATERAL	NO	2.24	LARGE
7	33	MALE	NO TRACK EMBOLIZATION	BP	CORVOCET	CV	FULL_CORE_CUTTING	20-G	20	3	SMALL	SMALL	0	YES	123	NO	0	SMALL	NO	NO	NO_PTX	1	NO	0	DECREASE	NO	0	LLL	NO	BENIGN-CHRONIC INFLAMMATION	DIAGNOSTIC	2.09	PARENCHYMAL	PRONE	44	POSTERIOR	NON_LATERAL	NO	5.5	LARGE
44	73	FEMALE	NO TRACK EMBOLIZATION	BP	QUICK-CORE	QC	NOTCHED_TIP	18-G	18	3	SMALL	SMALL	0	NO	761	NO	0	SMALL	NO	NO	NO_PTX	1	NO	0	DECREASE	NO	0	RUL	NO	BENIGN-CHRONIC INFLAMMATION	DIAGNOSTIC	1.76	PARENCHYMAL	SUPINE	70	ANTERIOR	NON_LATERAL	NO	2.01	LARGE
45	62	MALE	NO TRACK EMBOLIZATION	BP	MONOPTY	MO	NOTCHED_TIP	20-G	20	6	MANY	MANY	1	YES	878	NO	0	SMALL	NO	NO	NO_PTX	1	NO	0	DECREASE	NO	0	RUL	NO	BENIGN-CHRONIC INFLAMMATION	DIAGNOSTIC	0.9	PARENCHYMAL	LATERAL DECUBITUS	64	POSTERIOR	NON_LATERAL	YES	1.3	SMALL
46	78	MALE	NO TRACK EMBOLIZATION	BP	TEMNO EVOLUTION	OTHER	NOTCHED_TIP	20-G	20	6	MANY	MANY	1	YES	212	NO	0	SMALL	NO	NO	NO_PTX	1	NO	0	DECREASE	NO	0	LLL	NO	BENIGN-CHRONIC INFLAMMATION	DIAGNOSTIC	0	SUBPL	PRONE	36	POSTERIOR	NON_LATERAL	NO	1.85	LARGE
47	64	MALE	NO TRACK EMBOLIZATION	BP	MONOPTY	MO	NOTCHED_TIP	20-G	20	4	MANY	SMALL	0	NO	184	NO	0	SMALL	NO	NO	NO_PTX	1	NO	0	DECREASE	NO	0	LLL	NO	BENIGN-CHRONIC INFLAMMATION	DIAGNOSTIC	0	SUBPL	PRONE	54	LATERAL	LATERAL	NO	7.8	LARGE
48	59	FEMALE	NO TRACK EMBOLIZATION	BP	CORVOCET	CV	FULL_CORE_CUTTING	20-G	20	5	MANY	MANY	1	YES	191	NO	0	SMALL	NO	NO	NO_PTX	1	NO	0	DECREASE	NO	0	LUL	NO	BENIGN-CHRONIC INFLAMMATION	DIAGNOSTIC	0.71	PARENCHYMAL	PRONE	59	POSTERIOR	NON_LATERAL	NO	1.9	LARGE
49	29	FEMALE	NO TRACK EMBOLIZATION	BP	CORVOCET	CV	FULL_CORE_CUTTING	20-G	20	5	MANY	MANY	1	YES	166	NO	0	SMALL	NO	NO	NO_PTX	1	NO	0	DECREASE	NO	0	RLL	NO	BENIGN-CHRONIC INFLAMMATION	DIAGNOSTIC	0.1	PARENCHYMAL	PRONE	60	POSTERIOR	NON_LATERAL	NO	0.8	SMALL
50	80	MALE	NO TRACK EMBOLIZATION	BP	CORVOCET	CV	FULL_CORE_CUTTING	20-G	20	9	MANY	MANY	1	NO	222	NO	0	SMALL	NO	NO	NO_PTX	1	NO	0	DECREASE	NO	0	LLL	NO	BENIGN-CHRONIC INFLAMMATION	DIAGNOSTIC	0.9	PARENCHYMAL	PRONE	41	POSTERIOR	NON_LATERAL	NO	0.7	SMALL
51	32	FEMALE	NO TRACK EMBOLIZATION	BP	CORVOCET	CV	FULL_CORE_CUTTING	18-G	18	3	SMALL	SMALL	0	YES	331	NO	0	SMALL	NO	NO	NO_PTX	1	NO	0	DECREASE	NO	0	RML	NO	BENIGN-CHRONIC INFLAMMATION	DIAGNOSTIC	0	SUBPL	SUPINE	62	LATERAL	LATERAL	NO	6.3	LARGE
52	75	MALE	NO TRACK EMBOLIZATION	BP	CORVOCET	CV	FULL_CORE_CUTTING	18-G	18	6	MANY	MANY	1	NO	323	NO	0	SMALL	NO	NO	NO_PTX	1	NO	0	DECREASE	NO	0	RLL	NO	BENIGN-CHRONIC INFLAMMATION	DIAGNOSTIC	0	SUBPL	PRONE	47	POSTERIOR	NON_LATERAL	YES	2.2	LARGE
53	57	MALE	NO TRACK EMBOLIZATION	BP	CORVOCET	CV	FULL_CORE_CUTTING	20-G	20	5	MANY	MANY	1	NO	243	NO	0	SMALL	NO	NO	NO_PTX	1	NO	0	DECREASE	NO	0	LUL	NO	BENIGN-CHRONIC INFLAMMATION	DIAGNOSTIC	3.27	PARENCHYMAL	PRONE	37	ANTERIOR	NON_LATERAL	NO	3	LARGE
54	55	MALE	NO TRACK EMBOLIZATION	BP	CORVOCET	CV	FULL_CORE_CUTTING	20-G	20	6	MANY	MANY	1	YES	346	NO	0	SMALL	NO	NO	NO_PTX	1	NO	0	DECREASE	NO	0	RLL	NO	BENIGN-CHRONIC INFLAMMATION	DIAGNOSTIC	0	SUBPL	SUPINE	30	ANTERIOR	NON_LATERAL	NO	1.76	LARGE
56	79	MALE	BLOOD_PATCH	BP	CORVOCET	CV	FULL_CORE_CUTTING	20-G	20	3	SMALL	SMALL	0	YES	303	NO	0	SMALL	NO	NO	NO_PTX	1	NO	0	DECREASE	NO	0	RLL	NO	BENIGN-FUNGAL INFECTION	DIAGNOSTIC	2.89	PARENCHYMAL	PRONE	29	LATERAL	LATERAL	YES	1	SMALL
57	60	FEMALE	BLOOD_PATCH	BP	CORVOCET	CV	FULL_CORE_CUTTING	20-G	20	4	MANY	SMALL	0	NO	228	NO	0	SMALL	NO	NO	NO_PTX	1	NO	0	DECREASE	NO	0	LLL	NO	BENIGN-FUNGAL INFECTION	DIAGNOSTIC	0.28	PARENCHYMAL	LATERAL DECUBITUS	60.4	POSTERIOR	NON_LATERAL	NO	1.59	LARGE
62	45	FEMALE	BLOOD_PATCH	BP	MONOPTY	MO	NOTCHED_TIP	20-G	20	4	MANY	SMALL	0	YES	488	NO	0	SMALL	NO	NO	NO_PTX	1	NO	0	DECREASE	NO	0	RLL	NO	BENIGN-TUMOR	DIAGNOSTIC	1.87	PARENCHYMAL	PRONE	76	POSTERIOR	NON_LATERAL	NO	2.74	LARGE
63	58	FEMALE	BLOOD_PATCH	BP	CORVOCET	CV	FULL_CORE_CUTTING	20-G	20	3	SMALL	SMALL	0	YES	263	NO	0	SMALL	NO	NO	NO_PTX	1	NO	0	DECREASE	NO	0	LLL	NO	BENIGN-TUMOR	DIAGNOSTIC	2.19	PARENCHYMAL	PRONE	75	POSTERIOR	NON_LATERAL	NO	2.3	LARGE
64	82	MALE	BLOOD_PATCH	BP	CORVOCET	CV	FULL_CORE_CUTTING	20-G	20	5	MANY	MANY	1	YES	207	NO	0	SMALL	NO	NO	NO_PTX	1	NO	0	DECREASE	NO	0	LLL	NO	BENIGN-TUMOR	DIAGNOSTIC	0	SUBPL	PRONE	34	POSTERIOR	NON_LATERAL	NO	2.2	LARGE
65	64	MALE	GELFOAM	GF	MONOPTY	MO	NOTCHED_TIP	20-G	20	3	SMALL	SMALL	0	NO	211	NO	0	SMALL	NO	NO	NO_PTX	1	NO	0	DECREASE	NO	0	LUL	NO	BENIGN-TUMOR	DIAGNOSTIC	0	SUBPL	SUPINE	84	LATERAL	LATERAL	NO	16.25	LARGE
66	27	FEMALE	GELFOAM	GF	CORVOCET	CV	FULL_CORE_CUTTING	20-G	20	5	MANY	MANY	1	YES	176	NO	0	SMALL	NO	NO	NO_PTX	1	NO	0	DECREASE	NO	0	LML	NO	BENIGN-TUMOR	DIAGNOSTIC	0.1	PARENCHYMAL	SUPINE	83.7	ANTERIOR	NON_LATERAL	NO	1.05	SMALL
58	64	FEMALE	NO TRACK EMBOLIZATION	BP	MONOPTY	MO	NOTCHED_TIP	20-G	20	3	SMALL	SMALL	0	YES	263	NO	0	SMALL	NO	NO	NO_PTX	1	NO	0	DECREASE	NO	0	LLL	NO	BENIGN-TUMOR	DIAGNOSTIC	3.46	PARENCHYMAL	PRONE	89	LATERAL	LATERAL	NO	1.72	LARGE
59	71	MALE	NOT SPECIFIED	BP	MONOPTY	MO	NOTCHED_TIP	20-G	20	3	SMALL	SMALL	0	YES	294	NO	0	SMALL	NO	NO	NO_PTX	1	NO	0	DECREASE	NO	0	LLL	NO	BENIGN-TUMOR	DIAGNOSTIC	0	SUBPL	LATERAL DECUBITUS	49	LATERAL	LATERAL	NO	2.2	LARGE
67	65	FEMALE	NOT SPECIFIED	BP	MONOPTY	MO	NOTCHED_TIP	20-G	20	4	MANY	SMALL	0	YES	333	NO	0	SMALL	NO	NO	NO_PTX	1	NO	0	DECREASE	NO	0	LLL	NO	BENIGN-TUMOR	DIAGNOSTIC	2.23	PARENCHYMAL	LATERAL DECUBITUS	26	POSTERIOR	NON_LATERAL	NO	1.19	SMALL
102	60	FEMALE	BLOOD_PATCH	BP	MONOPTY	MO	NOTCHED_TIP	20-G	20	8	MANY	MANY	1	YES	685	NO	0	SMALL	NO	NO	NO_PTX	1	NO	0	DECREASE	NO	0	LUL	NO	MALIGNANT-METASTASIS	DIAGNOSTIC	0	SUBPL	PRONE	57	POSTERIOR	NON_LATERAL	NO	3.7	LARGE
107	79	FEMALE	BLOOD_PATCH	BP	MONOPTY	MO	NOTCHED_TIP	20-G	20	4	MANY	SMALL	0	YES	662	NO	0	SMALL	NO	NO	NO_PTX	1	NO	0	DECREASE	NO	0	LUL	NO	MALIGNANT-METASTASIS	DIAGNOSTIC	3.97	PARENCHYMAL	LATERAL DECUBITUS	24	LATERAL	LATERAL	NO	1.13	SMALL
108	74	MALE	BLOOD_PATCH	BP	MONOPTY	MO	NOTCHED_TIP	20-G	20	4	MANY	SMALL	0	NO	420	NO	0	SMALL	NO	NO	NO_PTX	1	NO	0	DECREASE	NO	0	RLL	NO	MALIGNANT-METASTASIS	DIAGNOSTIC	2.66	PARENCHYMAL	PRONE	85	POSTERIOR	NON_LATERAL	NO	1.3	SMALL
109	56	MALE	BLOOD_PATCH	BP	MONOPTY	MO	NOTCHED_TIP	20-G	20	3	SMALL	SMALL	0	YES	414	NO	0	SMALL	NO	NO	NO_PTX	1	NO	0	DECREASE	NO	0	RLL	NO	MALIGNANT-METASTASIS	DIAGNOSTIC	4.06	PARENCHYMAL	PRONE	55	POSTERIOR	NON_LATERAL	NO	1.75	LARGE
110	66	FEMALE	BLOOD_PATCH	BP	MONOPTY	MO	NOTCHED_TIP	20-G	20	3	SMALL	SMALL	0	YES	289	NO	0	SMALL	NO	NO	NO_PTX	1	NO	0	DECREASE	NO	0	RML	NO	MALIGNANT-METASTASIS	DIAGNOSTIC	6.5	PARENCHYMAL	LATERAL DECUBITUS	78	LATERAL	LATERAL	NO	1.72	LARGE
111	48	FEMALE	BLOOD_PATCH	BP	MONOPTY	MO	NOTCHED_TIP	20-G	20	4	MANY	SMALL	0	YES	288	NO	0	SMALL	NO	NO	NO_PTX	1	NO	0	DECREASE	NO	0	RLL	NO	MALIGNANT-METASTASIS	DIAGNOSTIC	1.37	PARENCHYMAL	LATERAL DECUBITUS	55	LATERAL	LATERAL	NO	0.85	SMALL
112	74	MALE	BLOOD_PATCH	BP	MONOPTY	MO	NOTCHED_TIP	20-G	20	4	MANY	SMALL	0	YES	211	NO	0	SMALL	NO	NO	NO_PTX	1	NO	0	DECREASE	NO	0	RLL	NO	MALIGNANT-METASTASIS	DIAGNOSTIC	3.7	PARENCHYMAL	PRONE	60	LATERAL	LATERAL	NO	1.56	LARGE
113	25	FEMALE	BLOOD_PATCH	BP	MONOPTY	MO	NOTCHED_TIP	20-G	20	6	MANY	MANY	1	YES	592	NO	0	SMALL	NO	NO	NO_PTX	1	NO	0	DECREASE	NO	0	LLL	NO	MALIGNANT-METASTASIS	DIAGNOSTIC	4.7	PARENCHYMAL	SUPINE	49	LATERAL	LATERAL	NO	1.73	LARGE
114	73	FEMALE	BLOOD_PATCH	BP	MONOPTY	MO	NOTCHED_TIP	20-G	20	3	SMALL	SMALL	0	YES	719	NO	0	SMALL	NO	NO	NO_PTX	1	NO	0	DECREASE	NO	0	LLL	NO	MALIGNANT-METASTASIS	DIAGNOSTIC	4.46	PARENCHYMAL	LATERAL DECUBITUS	31	LATERAL	LATERAL	NO	1.48	SMALL
115	77	FEMALE	BLOOD_PATCH	BP	MONOPTY	MO	NOTCHED_TIP	20-G	20	7	MANY	MANY	1	YES	311	NO	0	SMALL	NO	NO	NO_PTX	1	NO	0	DECREASE	NO	0	LUL	NO	MALIGNANT-METASTASIS	DIAGNOSTIC	1.52	PARENCHYMAL	SUPINE	49	LATERAL	LATERAL	NO	1.84	LARGE
116	64	MALE	BLOOD_PATCH	BP	MONOPTY	MO	NOTCHED_TIP	20-G	20	6	MANY	MANY	1	YES	316	NO	0	SMALL	NO	NO	NO_PTX	1	NO	0	DECREASE	NO	0	LUL	NO	MALIGNANT-METASTASIS	DIAGNOSTIC	5.6	PARENCHYMAL	SUPINE	53	ANTERIOR	NON_LATERAL	NO	3.09	LARGE
117	48	FEMALE	BLOOD_PATCH	BP	MONOPTY	MO	NOTCHED_TIP	20-G	20	3	SMALL	SMALL	0	NO	245	NO	0	SMALL	NO	NO	NO_PTX	1	NO	0	DECREASE	NO	0	RLL	NO	MALIGNANT-METASTASIS	DIAGNOSTIC	0.5	PARENCHYMAL	PRONE	81	POSTERIOR	NON_LATERAL	NO	1.76	LARGE
118	63	MALE	BLOOD_PATCH	BP	MONOPTY	MO	NOTCHED_TIP	20-G	20	3	SMALL	SMALL	0	YES	298	NO	0	SMALL	NO	NO	NO_PTX	1	NO	0	DECREASE	NO	0	RLL	NO	MALIGNANT-METASTASIS	DIAGNOSTIC	2.86	PARENCHYMAL	PRONE	54	POSTERIOR	NON_LATERAL	NO	1.53	LARGE
119	79	FEMALE	BLOOD_PATCH	BP	CORVOCET	CV	FULL_CORE_CUTTING	20-G	20	4	MANY	SMALL	0	YES	242	NO	0	SMALL	NO	NO	NO_PTX	1	NO	0	DECREASE	NO	0	LLL	NO	MALIGNANT-METASTASIS	DIAGNOSTIC	1.3	PARENCHYMAL	PRONE	76	POSTERIOR	NON_LATERAL	NO	1.34	SMALL
120	52	MALE	BLOOD_PATCH	BP	CORVOCET	CV	FULL_CORE_CUTTING	18-G	18	4	MANY	SMALL	0	YES	389	NO	0	SMALL	NO	NO	NO_PTX	1	NO	0	DECREASE	NO	0	RUL	NO	MALIGNANT-METASTASIS	DIAGNOSTIC	3.2	PARENCHYMAL	SUPINE	35	ANTERIOR	NON_LATERAL	NO	3.1	LARGE
121	54	FEMALE	BLOOD_PATCH	BP	CORVOCET	CV	FULL_CORE_CUTTING	20-G	20	5	MANY	MANY	1	NO	296	NO	0	SMALL	NO	NO	NO_PTX	1	NO	0	DECREASE	NO	0	RUL	NO	MALIGNANT-METASTASIS	DIAGNOSTIC	2.1	PARENCHYMAL	SUPINE	53	ANTERIOR	NON_LATERAL	NO	1.18	SMALL
122	76	FEMALE	BLOOD_PATCH	BP	CORVOCET	CV	FULL_CORE_CUTTING	20-G	20	3	SMALL	SMALL	0	NO	192	NO	0	SMALL	NO	NO	NO_PTX	1	NO	0	DECREASE	NO	0	RLL	NO	MALIGNANT-METASTASIS	DIAGNOSTIC	0	SUBPL	PRONE	88	POSTERIOR	NON_LATERAL	NO	3.9	LARGE
123	76	MALE	BLOOD_PATCH	BP	CORVOCET	CV	FULL_CORE_CUTTING	20-G	20	8	MANY	MANY	1	YES	410	NO	0	SMALL	NO	NO	NO_PTX	1	NO	0	DECREASE	NO	0	RLL	NO	MALIGNANT-METASTASIS	DIAGNOSTIC	0.66	PARENCHYMAL	PRONE	82	LATERAL	LATERAL	NO	1.25	SMALL
124	69	MALE	BLOOD_PATCH	BP	CORVOCET	CV	FULL_CORE_CUTTING	20-G	20	4	MANY	SMALL	0	YES	648	NO	0	SMALL	NO	NO	NO_PTX	1	NO	0	DECREASE	NO	0	RML	NO	MALIGNANT-METASTASIS	DIAGNOSTIC	0	SUBPL	SUPINE	26	LATERAL	LATERAL	NO	3.36	LARGE
125	59	MALE	BLOOD_PATCH	BP	CORVOCET	CV	FULL_CORE_CUTTING	20-G	20	3	SMALL	SMALL	0	NO	373	NO	0	SMALL	NO	NO	NO_PTX	1	NO	0	DECREASE	NO	0	LUL	NO	MALIGNANT-METASTASIS	DIAGNOSTIC	1.83	PARENCHYMAL	PRONE	63	LATERAL	LATERAL	NO	2.6	LARGE
126	81	MALE	BLOOD_PATCH	BP	CORVOCET	CV	FULL_CORE_CUTTING	20-G	20	6	MANY	MANY	1	YES	157	NO	0	SMALL	NO	NO	NO_PTX	1	NO	0	DECREASE	NO	0	RML	NO	MALIGNANT-METASTASIS	DIAGNOSTIC	1.03	PARENCHYMAL	PRONE	81	POSTERIOR	NON_LATERAL	YES	1.45	SMALL
127	77	MALE	BLOOD_PATCH	BP	CORVOCET	CV	FULL_CORE_CUTTING	20-G	20	5	MANY	MANY	1	NO	231	NO	0	SMALL	NO	NO	NO_PTX	1	NO	0	DECREASE	NO	0	LLL	NO	MALIGNANT-METASTASIS	DIAGNOSTIC	3.3	PARENCHYMAL	PRONE	50	POSTERIOR	NON_LATERAL	NO	1.4	SMALL
128	42	FEMALE	BLOOD_PATCH	BP	CORVOCET	CV	FULL_CORE_CUTTING	18-G	18	4	MANY	SMALL	0	NO	157	NO	0	SMALL	NO	NO	NO_PTX	1	NO	0	DECREASE	NO	0	LLL	NO	MALIGNANT-METASTASIS	DIAGNOSTIC	1.5	PARENCHYMAL	PRONE	44	LATERAL	LATERAL	NO	1.3	SMALL
129	64	FEMALE	BLOOD_PATCH	BP	CORVOCET	CV	FULL_CORE_CUTTING	20-G	20	4	MANY	SMALL	0	YES	224	NO	0	SMALL	NO	NO	NO_PTX	1	NO	0	DECREASE	NO	0	LLL	NO	MALIGNANT-METASTASIS	DIAGNOSTIC	7.8	PARENCHYMAL	PRONE	67	POSTERIOR	NON_LATERAL	NO	1.1	SMALL
130	73	FEMALE	BLOOD_PATCH	BP	CORVOCET	CV	FULL_CORE_CUTTING	20-G	20	6	MANY	MANY	1	YES	411	NO	0	SMALL	NO	NO	NO_PTX	1	NO	0	DECREASE	NO	0	LUL	NO	MALIGNANT-METASTASIS	DIAGNOSTIC	4.8	PARENCHYMAL	SUPINE	43	LATERAL	LATERAL	NO	4.3	LARGE
131	55	FEMALE	BLOOD_PATCH	BP	CORVOCET	CV	FULL_CORE_CUTTING	20-G	20	4	MANY	SMALL	0	YES	249	NO	0	SMALL	NO	NO	NO_PTX	1	NO	0	DECREASE	NO	0	RLL	NO	MALIGNANT-METASTASIS	DIAGNOSTIC	3.54	PARENCHYMAL	LATERAL DECUBITUS	85	POSTERIOR	NON_LATERAL	YES	2.3	LARGE
132	41	FEMALE	BLOOD_PATCH	BP	CORVOCET	CV	FULL_CORE_CUTTING	20-G	20	3	SMALL	SMALL	0	YES	286	NO	0	SMALL	NO	NO	NO_PTX	1	NO	0	DECREASE	NO	0	LUL	NO	MALIGNANT-METASTASIS	DIAGNOSTIC	1.9	PARENCHYMAL	SUPINE	76	ANTERIOR	NON_LATERAL	NO	1.2	SMALL
133	68	MALE	BLOOD_PATCH	BP	CORVOCET	CV	FULL_CORE_CUTTING	20-G	20	5	MANY	MANY	1	YES	320	NO	0	SMALL	NO	NO	NO_PTX	1	NO	0	DECREASE	NO	0	RML	NO	MALIGNANT-METASTASIS	DIAGNOSTIC	4.4	PARENCHYMAL	SUPINE	85	ANTERIOR	NON_LATERAL	NO	1.9	LARGE
134	72	MALE	BLOOD_PATCH	BP	CORVOCET	CV	FULL_CORE_CUTTING	20-G	20	7	MANY	MANY	1	YES	498	NO	0	SMALL	NO	NO	NO_PTX	1	NO	0	DECREASE	NO	0	LLL	NO	MALIGNANT-METASTASIS	DIAGNOSTIC	1.09	PARENCHYMAL	LATERAL DECUBITUS	24.3	LATERAL	LATERAL	NO	1.42	SMALL
135	56	FEMALE	BLOOD_PATCH	BP	CORVOCET	CV	FULL_CORE_CUTTING	20-G	20	4	MANY	SMALL	0	YES	181	NO	0	SMALL	NO	NO	NO_PTX	1	NO	0	DECREASE	NO	0	RLL	NO	MALIGNANT-METASTASIS	DIAGNOSTIC	0.24	PARENCHYMAL	PRONE	80	POSTERIOR	NON_LATERAL	NO	1.53	LARGE
136	71	MALE	BLOOD_PATCH	BP	CORVOCET	CV	FULL_CORE_CUTTING	20-G	20	4	MANY	SMALL	0	YES	379	NO	0	SMALL	NO	NO	NO_PTX	1	NO	0	DECREASE	NO	0	RLL	NO	MALIGNANT-METASTASIS	DIAGNOSTIC	0.1	PARENCHYMAL	PRONE	39.1	POSTERIOR	NON_LATERAL	NO	0.91	SMALL
137	75	MALE	BLOOD_PATCH	BP	CORVOCET	CV	FULL_CORE_CUTTING	20-G	20	4	MANY	SMALL	0	NO	209	NO	0	SMALL	NO	NO	NO_PTX	1	NO	0	DECREASE	NO	0	RUL	NO	MALIGNANT-METASTASIS	DIAGNOSTIC	1.5	PARENCHYMAL	PRONE	76.3	POSTERIOR	NON_LATERAL	NO	1.17	SMALL
138	52	FEMALE	BLOOD_PATCH	BP	CORVOCET	CV	FULL_CORE_CUTTING	20-G	20	3	SMALL	SMALL	0	YES	209	NO	0	SMALL	NO	NO	NO_PTX	1	NO	0	DECREASE	NO	0	LUL	NO	MALIGNANT-METASTASIS	DIAGNOSTIC	3.06	PARENCHYMAL	PRONE	90	POSTERIOR	NON_LATERAL	NO	0.8	SMALL
139	48	FEMALE	BLOOD_PATCH	BP	CORVOCET	CV	FULL_CORE_CUTTING	20-G	20	8	MANY	MANY	1	YES	345	NO	0	SMALL	NO	NO	NO_PTX	1	NO	0	DECREASE	NO	0	RLL	NO	MALIGNANT-METASTASIS	DIAGNOSTIC	0.94	PARENCHYMAL	PRONE	75.1	POSTERIOR	NON_LATERAL	NO	1.48	SMALL
140	80	FEMALE	BLOOD_PATCH	BP	CORVOCET	CV	FULL_CORE_CUTTING	20-G	20	3	SMALL	SMALL	0	YES	156	NO	0	SMALL	NO	NO	NO_PTX	1	NO	0	DECREASE	NO	0	LLL	NO	MALIGNANT-METASTASIS	DIAGNOSTIC	0.7	PARENCHYMAL	PRONE	89.4	POSTERIOR	NON_LATERAL	NO	0.95	SMALL
141	73	MALE	BLOOD_PATCH	BP	CORVOCET	CV	FULL_CORE_CUTTING	20-G	20	6	MANY	MANY	1	YES	345	NO	0	SMALL	NO	NO	NO_PTX	1	NO	0	DECREASE	NO	0	LLL	NO	MALIGNANT-METASTASIS	DIAGNOSTIC	3.17	PARENCHYMAL	PRONE	85.7	POSTERIOR	NON_LATERAL	NO	0.61	SMALL
142	65	FEMALE	BLOOD_PATCH	BP	CORVOCET	CV	FULL_CORE_CUTTING	20-G	20	3	SMALL	SMALL	0	YES	305	NO	0	SMALL	NO	NO	NO_PTX	1	NO	0	DECREASE	NO	0	RUL	NO	MALIGNANT-METASTASIS	DIAGNOSTIC	0	SUBPL	SUPINE	76.3	LATERAL	LATERAL	NO	2.76	LARGE
143	59	MALE	BLOOD_PATCH	BP	CORVOCET	CV	FULL_CORE_CUTTING	20-G	20	4	MANY	SMALL	0	YES	263	NO	0	SMALL	NO	NO	NO_PTX	1	NO	0	DECREASE	NO	0	LUL	NO	MALIGNANT-METASTASIS	DIAGNOSTIC	4.48	PARENCHYMAL	PRONE	16.7	POSTERIOR	NON_LATERAL	NO	1.79	LARGE
144	47	FEMALE	BLOOD_PATCH	BP	CORVOCET	CV	FULL_CORE_CUTTING	20-G	20	4	MANY	SMALL	0	YES	276	NO	0	SMALL	NO	NO	NO_PTX	1	NO	0	DECREASE	NO	0	RML	NO	MALIGNANT-METASTASIS	DIAGNOSTIC	4.07	PARENCHYMAL	PRONE	80.6	POSTERIOR	NON_LATERAL	NO	1.03	SMALL
145	60	FEMALE	BLOOD_PATCH	BP	CORVOCET	CV	FULL_CORE_CUTTING	20-G	20	3	SMALL	SMALL	0	NO	215	NO	0	SMALL	NO	NO	NO_PTX	1	NO	0	DECREASE	NO	0	LUL	NO	MALIGNANT-METASTASIS	DIAGNOSTIC	2.32	PARENCHYMAL	SUPINE	78.6	ANTERIOR	NON_LATERAL	NO	2.66	LARGE
101	56	FEMALE	GELFOAM	GF	CORVOCET	CV	FULL_CORE_CUTTING	20-G	20	2	SMALL	SMALL	0	NO	130	NO	0	SMALL	NO	NO	NO_PTX	1	NO	0	DECREASE	NO	0	RLL	NO	MALIGNANT-METASTASIS	DIAGNOSTIC	1	PARENCHYMAL	PRONE	89	POSTERIOR	NON_LATERAL	NO	1.9	LARGE
146	67	MALE	GELFOAM	GF	CORVOCET	CV	FULL_CORE_CUTTING	20-G	20	2	SMALL	SMALL	0	NO	243	NO	0	SMALL	NO	NO	NO_PTX	1	NO	0	DECREASE	NO	0	LUL	NO	MALIGNANT-METASTASIS	DIAGNOSTIC	1.3	PARENCHYMAL	PRONE	54	POSTERIOR	NON_LATERAL	NO	1	SMALL
147	49	FEMALE	GELFOAM	GF	CORVOCET	CV	FULL_CORE_CUTTING	20-G	20	4	MANY	SMALL	0	YES	241	NO	0	SMALL	NO	NO	NO_PTX	1	NO	0	DECREASE	NO	0	LLL	NO	MALIGNANT-METASTASIS	DIAGNOSTIC	1.2	PARENCHYMAL	PRONE	63	LATERAL	LATERAL	NO	1.7	LARGE
148	76	FEMALE	GELFOAM	GF	CORVOCET	CV	FULL_CORE_CUTTING	20-G	20	4	MANY	SMALL	0	YES	101	NO	0	SMALL	NO	NO	NO_PTX	1	NO	0	DECREASE	NO	0	LLL	NO	MALIGNANT-METASTASIS	DIAGNOSTIC	2.4	PARENCHYMAL	PRONE	44	POSTERIOR	NON_LATERAL	NO	1.3	SMALL
149	69	MALE	GELFOAM	GF	CORVOCET	CV	FULL_CORE_CUTTING	20-G	20	6	MANY	MANY	1	YES	292	NO	0	SMALL	NO	NO	NO_PTX	1	NO	0	DECREASE	NO	0	RLL	NO	MALIGNANT-METASTASIS	DIAGNOSTIC	0.32	PARENCHYMAL	PRONE	76	POSTERIOR	NON_LATERAL	NO	3	LARGE
150	42	FEMALE	GELFOAM	GF	CORVOCET	CV	FULL_CORE_CUTTING	20-G	20	5	MANY	MANY	1	YES	243	NO	0	SMALL	NO	NO	NO_PTX	1	NO	0	DECREASE	NO	0	RUL	NO	MALIGNANT-METASTASIS	DIAGNOSTIC	1.4	PARENCHYMAL	PRONE	86.1	POSTERIOR	NON_LATERAL	NO	1.37	SMALL
151	32	FEMALE	GELFOAM	GF	CORVOCET	CV	FULL_CORE_CUTTING	20-G	20	3	SMALL	SMALL	0	NO	200	NO	0	SMALL	NO	NO	NO_PTX	1	NO	0	DECREASE	NO	0	RUL	NO	MALIGNANT-METASTASIS	DIAGNOSTIC	3.09	PARENCHYMAL	PRONE	49.5	POSTERIOR	NON_LATERAL	NO	1.15	SMALL
152	66	MALE	GELFOAM	GF	CORVOCET	CV	FULL_CORE_CUTTING	18-G	18	6	MANY	MANY	1	YES	512	NO	0	SMALL	NO	NO	NO_PTX	1	NO	0	DECREASE	NO	0	LLL	NO	MALIGNANT-METASTASIS	DIAGNOSTIC	1.38	PARENCHYMAL	PRONE	72.1	POSTERIOR	NON_LATERAL	NO	2.24	LARGE
153	72	FEMALE	GELFOAM	GF	CORVOCET	CV	FULL_CORE_CUTTING	20-G	20	3	SMALL	SMALL	0	YES	172	NO	0	SMALL	NO	NO	NO_PTX	1	NO	0	DECREASE	NO	0	LUL	NO	MALIGNANT-METASTASIS	DIAGNOSTIC	4.67	PARENCHYMAL	SUPINE	45.4	ANTERIOR	NON_LATERAL	NO	0.82	SMALL
154	80	MALE	GELFOAM	GF	CORVOCET	CV	FULL_CORE_CUTTING	20-G	20	4	MANY	SMALL	0	YES	385	NO	0	SMALL	NO	NO	NO_PTX	1	NO	0	DECREASE	NO	0	LLL	NO	MALIGNANT-METASTASIS	DIAGNOSTIC	1.5	PARENCHYMAL	PRONE	87.3	POSTERIOR	NON_LATERAL	NO	4.69	LARGE
99	69	FEMALE	NO TRACK EMBOLIZATION	BP	CORVOCET	CV	FULL_CORE_CUTTING	20-G	20	4	MANY	SMALL	0	NO	155	NO	0	SMALL	NO	NO	NO_PTX	1	NO	0	DECREASE	NO	0	LUL	NO	MALIGNANT-METASTASIS	DIAGNOSTIC	1.96	PARENCHYMAL	LATERAL DECUBITUS	53	POSTERIOR	NON_LATERAL	NO	3.5	LARGE
100	74	MALE	NO TRACK EMBOLIZATION	BP	MONOPTY	MO	NOTCHED_TIP	20-G	20	3	SMALL	SMALL	0	YES	289	NO	0	SMALL	NO	NO	NO_PTX	1	NO	0	DECREASE	NO	0	RLL	NO	MALIGNANT-METASTASIS	DIAGNOSTIC	2.49	PARENCHYMAL	PRONE	42	POSTERIOR	NON_LATERAL	YES	1.23	SMALL
103	34	MALE	NO TRACK EMBOLIZATION	BP	QUICK-CORE	QC	NOTCHED_TIP	18-G	18	4	MANY	SMALL	0	NO	331	NO	0	SMALL	NO	NO	NO_PTX	1	NO	0	DECREASE	NO	0	RLL	NO	MALIGNANT-METASTASIS	DIAGNOSTIC	0	SUBPL	PRONE	63	POSTERIOR	NON_LATERAL	NO	2.66	LARGE
104	57	MALE	NO TRACK EMBOLIZATION	BP	MONOPTY	MO	NOTCHED_TIP	20-G	20	6	MANY	MANY	1	YES	424	NO	0	SMALL	NO	NO	NO_PTX	1	NO	0	DECREASE	NO	0	LLL	NO	MALIGNANT-METASTASIS	DIAGNOSTIC	1.8	PARENCHYMAL	PRONE	77	LATERAL	LATERAL	NO	1.89	LARGE
106	86	MALE	NOT SPECIFIED	BP	MONOPTY	MO	NOTCHED_TIP	20-G	20	17	MANY	MANY	1	NO	163	NO	0	SMALL	NO	NO	NO_PTX	1	NO	0	DECREASE	NO	0	RLL	NO	MALIGNANT-METASTASIS	DIAGNOSTIC	0	SUBPL	LATERAL DECUBITUS	22	POSTERIOR	NON_LATERAL	NO	1.61	LARGE
155	53	FEMALE	NO TRACK EMBOLIZATION	BP	MONOPTY	MO	NOTCHED_TIP	20-G	20	5	MANY	MANY	1	YES	936	NO	0	SMALL	NO	NO	NO_PTX	1	NO	0	DECREASE	NO	0	RLL	NO	MALIGNANT-METASTASIS	DIAGNOSTIC	2.95	PARENCHYMAL	LATERAL DECUBITUS	47	POSTERIOR	NON_LATERAL	NO	0.86	SMALL
156	81	FEMALE	NO TRACK EMBOLIZATION	BP	CORVOCET	CV	FULL_CORE_CUTTING	18-G	18	3	SMALL	SMALL	0	NO	255	NO	0	SMALL	NO	NO	NO_PTX	1	NO	0	DECREASE	NO	0	RML	NO	MALIGNANT-METASTASIS	DIAGNOSTIC	0	SUBPL	SUPINE	64	ANTERIOR	NON_LATERAL	NO	7.2	LARGE
157	38	MALE	NO TRACK EMBOLIZATION	BP	CORVOCET	CV	FULL_CORE_CUTTING	18-G	18	7	MANY	MANY	1	NO	266	NO	0	SMALL	NO	NO	NO_PTX	1	NO	0	DECREASE	NO	0	RML	NO	MALIGNANT-METASTASIS	DIAGNOSTIC	1.16	PARENCHYMAL	SUPINE	84	ANTERIOR	NON_LATERAL	NO	1.8	LARGE
158	71	FEMALE	NO TRACK EMBOLIZATION	BP	CORVOCET	CV	FULL_CORE_CUTTING	20-G	20	3	SMALL	SMALL	0	YES	108	NO	0	SMALL	NO	NO	NO_PTX	1	NO	0	DECREASE	NO	0	LLL	NO	MALIGNANT-METASTASIS	DIAGNOSTIC	0.26	PARENCHYMAL	PRONE	68	POSTERIOR	NON_LATERAL	NO	2.8	LARGE
159	59	MALE	NO TRACK EMBOLIZATION	BP	CORVOCET	CV	FULL_CORE_CUTTING	20-G	20	2	SMALL	SMALL	0	YES	308	NO	0	SMALL	NO	NO	NO_PTX	1	NO	0	DECREASE	NO	0	RLL	NO	MALIGNANT-METASTASIS	DIAGNOSTIC	1.3	PARENCHYMAL	PRONE	64	LATERAL	LATERAL	NO	2.3	LARGE
160	78	MALE	NO TRACK EMBOLIZATION	BP	CORVOCET	CV	FULL_CORE_CUTTING	20-G	20	2	SMALL	SMALL	0	NO	451	NO	0	SMALL	NO	NO	NO_PTX	1	NO	0	DECREASE	NO	0	LUL	NO	MALIGNANT-METASTASIS	DIAGNOSTIC	0	SUBPL	SUPINE	83	LATERAL	LATERAL	NO	2.9	LARGE
161	66	MALE	NOT SPECIFIED	BP	MONOPTY	MO	NOTCHED_TIP	20-G	20	3	SMALL	SMALL	0	YES	330	NO	0	SMALL	NO	NO	NO_PTX	1	NO	0	DECREASE	NO	0	LLL	NO	MALIGNANT-METASTASIS	DIAGNOSTIC	1.64	PARENCHYMAL	LATERAL DECUBITUS	88	LATERAL	LATERAL	NO	0.86	SMALL
162	61	FEMALE	NOT SPECIFIED	BP	MONOPTY	MO	NOTCHED_TIP	20-G	20	5	MANY	MANY	1	YES	420	NO	0	SMALL	NO	NO	NO_PTX	1	NO	0	DECREASE	NO	0	RLL	NO	MALIGNANT-METASTASIS	DIAGNOSTIC	3.7	PARENCHYMAL	PRONE	80	LATERAL	LATERAL	NO	1.28	SMALL
170	75	FEMALE	BLOOD_PATCH	BP	MONOPTY	MO	NOTCHED_TIP	20-G	20	4	MANY	SMALL	0	YES	170	NO	0	SMALL	NO	NO	NO_PTX	1	NO	0	DECREASE	NO	0	RUL	NO	MALIGNANT-PRIMARY	DIAGNOSTIC	2.09	PARENCHYMAL	SUPINE	75	ANTERIOR	NON_LATERAL	NO	2.6	LARGE
171	64	MALE	BLOOD_PATCH	BP	MONOPTY	MO	NOTCHED_TIP	20-G	20	4	MANY	SMALL	0	YES	223	NO	0	SMALL	NO	NO	NO_PTX	1	NO	0	DECREASE	NO	0	RML	NO	MALIGNANT-PRIMARY	DIAGNOSTIC	6.2	PARENCHYMAL	SUPINE	36	LATERAL	LATERAL	NO	1.03	SMALL
177	52	FEMALE	BLOOD_PATCH	BP	CORVOCET	CV	FULL_CORE_CUTTING	18-G	18	3	SMALL	SMALL	0	YES	272	NO	0	SMALL	NO	NO	NO_PTX	1	NO	0	DECREASE	NO	0	LUL	NO	MALIGNANT-PRIMARY	DIAGNOSTIC	2.39	PARENCHYMAL	PRONE	89	POSTERIOR	NON_LATERAL	NO	1.36	SMALL
178	74	MALE	BLOOD_PATCH	BP	CORVOCET	CV	FULL_CORE_CUTTING	20-G	20	4	MANY	SMALL	0	NO	105	NO	0	SMALL	NO	NO	NO_PTX	1	NO	0	DECREASE	NO	0	RLL	NO	MALIGNANT-PRIMARY	DIAGNOSTIC	1.3	PARENCHYMAL	PRONE	46	POSTERIOR	NON_LATERAL	NO	2.8	LARGE
200	48	MALE	BLOOD_PATCH	BP	MONOPTY	MO	NOTCHED_TIP	20-G	20	3	SMALL	SMALL	0	YES	329	NO	0	SMALL	NO	NO	NO_PTX	1	NO	0	DECREASE	NO	0	LUL	NO	MALIGNANT-PRIMARY	DIAGNOSTIC	6.22	PARENCHYMAL	LATERAL DECUBITUS	90	LATERAL	LATERAL	NO	1.22	SMALL
201	73	MALE	BLOOD_PATCH	BP	MONOPTY	MO	NOTCHED_TIP	20-G	20	4	MANY	SMALL	0	YES	397	NO	0	SMALL	NO	NO	NO_PTX	1	NO	0	DECREASE	NO	0	LLL	NO	MALIGNANT-PRIMARY	DIAGNOSTIC	3.15	PARENCHYMAL	PRONE	22	POSTERIOR	NON_LATERAL	YES	1.65	LARGE
202	79	MALE	BLOOD_PATCH	BP	MONOPTY	MO	NOTCHED_TIP	20-G	20	3	SMALL	SMALL	0	YES	543	NO	0	SMALL	NO	NO	NO_PTX	1	NO	0	DECREASE	NO	0	RUL	NO	MALIGNANT-PRIMARY	DIAGNOSTIC	0.36	PARENCHYMAL	LATERAL DECUBITUS	62	LATERAL	LATERAL	YES	2.3	LARGE
203	75	FEMALE	BLOOD_PATCH	BP	MONOPTY	MO	NOTCHED_TIP	20-G	20	4	MANY	SMALL	0	YES	502	NO	0	SMALL	NO	NO	NO_PTX	1	NO	0	DECREASE	NO	0	RLL	NO	MALIGNANT-PRIMARY	DIAGNOSTIC	0.12	PARENCHYMAL	LATERAL DECUBITUS	67	LATERAL	LATERAL	NO	1.35	SMALL
204	87	FEMALE	BLOOD_PATCH	BP	MONOPTY	MO	NOTCHED_TIP	20-G	20	3	SMALL	SMALL	0	NO	167	NO	0	SMALL	NO	NO	NO_PTX	1	NO	0	DECREASE	NO	0	LLL	NO	MALIGNANT-PRIMARY	DIAGNOSTIC	1.96	PARENCHYMAL	PRONE	73	POSTERIOR	NON_LATERAL	YES	1.22	SMALL
205	84	MALE	BLOOD_PATCH	BP	MONOPTY	MO	NOTCHED_TIP	20-G	20	3	SMALL	SMALL	0	NO	157	NO	0	SMALL	NO	NO	NO_PTX	1	NO	0	DECREASE	NO	0	LLL	NO	MALIGNANT-PRIMARY	DIAGNOSTIC	0	SUBPL	PRONE	77	POSTERIOR	NON_LATERAL	YES	3.12	LARGE
206	62	MALE	BLOOD_PATCH	BP	MONOPTY	MO	NOTCHED_TIP	20-G	20	3	SMALL	SMALL	0	YES	219	NO	0	SMALL	NO	NO	NO_PTX	1	NO	0	DECREASE	NO	0	RLL	NO	MALIGNANT-PRIMARY	DIAGNOSTIC	0.3	PARENCHYMAL	PRONE	45	POSTERIOR	NON_LATERAL	YES	1.31	SMALL
207	56	MALE	BLOOD_PATCH	BP	CORVOCET	CV	FULL_CORE_CUTTING	20-G	20	7	MANY	MANY	1	YES	443	NO	0	SMALL	NO	NO	NO_PTX	1	NO	0	DECREASE	NO	0	LUL	NO	MALIGNANT-PRIMARY	DIAGNOSTIC	0	SUBPL	PRONE	81	POSTERIOR	NON_LATERAL	NO	2.49	LARGE
208	55	MALE	BLOOD_PATCH	BP	CORVOCET	CV	FULL_CORE_CUTTING	20-G	20	5	MANY	MANY	1	YES	204	NO	0	SMALL	NO	NO	NO_PTX	1	NO	0	DECREASE	NO	0	LUL	NO	MALIGNANT-PRIMARY	DIAGNOSTIC	2.3	PARENCHYMAL	SUPINE	40	LATERAL	LATERAL	NO	2.5	LARGE
209	71	FEMALE	BLOOD_PATCH	BP	CORVOCET	CV	FULL_CORE_CUTTING	18-G	18	4	MANY	SMALL	0	YES	290	NO	0	SMALL	NO	NO	NO_PTX	1	NO	0	DECREASE	NO	0	RUL	NO	MALIGNANT-PRIMARY	DIAGNOSTIC	0.3	PARENCHYMAL	SUPINE	76	ANTERIOR	NON_LATERAL	NO	4.19	LARGE
210	46	FEMALE	BLOOD_PATCH	BP	CORVOCET	CV	FULL_CORE_CUTTING	20-G	20	3	SMALL	SMALL	0	NO	293	NO	0	SMALL	NO	NO	NO_PTX	1	NO	0	DECREASE	NO	0	RUL	NO	MALIGNANT-PRIMARY	DIAGNOSTIC	2.46	PARENCHYMAL	SUPINE	63	ANTERIOR	NON_LATERAL	NO	3.51	LARGE
211	62	FEMALE	BLOOD_PATCH	BP	QUICK-CORE	QC	NOTCHED_TIP	18-G	18	3	SMALL	SMALL	0	NO	340	NO	0	SMALL	NO	NO	NO_PTX	1	NO	0	DECREASE	NO	0	RUL	NO	MALIGNANT-PRIMARY	DIAGNOSTIC	0.9	PARENCHYMAL	LATERAL DECUBITUS	40	POSTERIOR	NON_LATERAL	YES	2.34	LARGE
212	83	FEMALE	BLOOD_PATCH	BP	CORVOCET	CV	FULL_CORE_CUTTING	20-G	20	3	SMALL	SMALL	0	YES	395	NO	0	SMALL	NO	NO	NO_PTX	1	NO	0	DECREASE	NO	0	LLL	NO	MALIGNANT-PRIMARY	DIAGNOSTIC	0.5	PARENCHYMAL	PRONE	67	LATERAL	LATERAL	NO	0.8	SMALL
213	75	MALE	BLOOD_PATCH	BP	CORVOCET	CV	FULL_CORE_CUTTING	20-G	20	4	MANY	SMALL	0	YES	281	NO	0	SMALL	NO	NO	NO_PTX	1	NO	0	DECREASE	NO	0	LLL	NO	MALIGNANT-PRIMARY	DIAGNOSTIC	1.37	PARENCHYMAL	PRONE	44	POSTERIOR	NON_LATERAL	YES	1.3	SMALL
214	56	FEMALE	BLOOD_PATCH	BP	CORVOCET	CV	FULL_CORE_CUTTING	20-G	20	4	MANY	SMALL	0	NO	257	NO	0	SMALL	NO	NO	NO_PTX	1	NO	0	DECREASE	NO	0	RML	NO	MALIGNANT-PRIMARY	DIAGNOSTIC	2.34	PARENCHYMAL	PRONE	65	POSTERIOR	NON_LATERAL	NO	4.8	LARGE
215	64	MALE	BLOOD_PATCH	BP	CORVOCET	CV	FULL_CORE_CUTTING	20-G	20	5	MANY	MANY	1	NO	354	NO	0	SMALL	NO	NO	NO_PTX	1	NO	0	DECREASE	NO	0	RML	NO	MALIGNANT-PRIMARY	DIAGNOSTIC	2.6	PARENCHYMAL	SUPINE	83	ANTERIOR	NON_LATERAL	NO	3	LARGE
216	73	FEMALE	BLOOD_PATCH	BP	CORVOCET	CV	FULL_CORE_CUTTING	20-G	20	4	MANY	SMALL	0	YES	308	NO	0	SMALL	NO	NO	NO_PTX	1	NO	0	DECREASE	NO	0	LLL	NO	MALIGNANT-PRIMARY	DIAGNOSTIC	1.63	PARENCHYMAL	PRONE	68	POSTERIOR	NON_LATERAL	YES	1.6	LARGE
217	62	MALE	BLOOD_PATCH	BP	QUICK-CORE	QC	NOTCHED_TIP	20-G	20	4	MANY	SMALL	0	YES	258	NO	0	SMALL	NO	NO	NO_PTX	1	NO	0	DECREASE	NO	0	LLL	NO	MALIGNANT-PRIMARY	DIAGNOSTIC	0.7	PARENCHYMAL	PRONE	89	LATERAL	LATERAL	NO	1.2	SMALL
218	57	MALE	BLOOD_PATCH	BP	CORVOCET	CV	FULL_CORE_CUTTING	20-G	20	6	MANY	MANY	1	YES	1100	NO	0	SMALL	NO	NO	NO_PTX	1	NO	0	DECREASE	NO	0	LUL	NO	MALIGNANT-PRIMARY	DIAGNOSTIC	4.7	PARENCHYMAL	SUPINE	57	ANTERIOR	NON_LATERAL	NO	1.5	SMALL
219	66	MALE	BLOOD_PATCH	BP	CORVOCET	CV	FULL_CORE_CUTTING	20-G	20	5	MANY	MANY	1	YES	477	NO	0	SMALL	NO	NO	NO_PTX	1	NO	0	DECREASE	NO	0	RLL	NO	MALIGNANT-PRIMARY	DIAGNOSTIC	0	SUBPL	SUPINE	88	LATERAL	LATERAL	NO	2.8	LARGE
220	57	FEMALE	BLOOD_PATCH	BP	CORVOCET	CV	FULL_CORE_CUTTING	20-G	20	4	MANY	SMALL	0	YES	616	NO	0	SMALL	NO	NO	NO_PTX	1	NO	0	DECREASE	NO	0	LUL	NO	MALIGNANT-PRIMARY	DIAGNOSTIC	0	SUBPL	SUPINE	68	LATERAL	LATERAL	NO	1.1	SMALL
221	62	MALE	BLOOD_PATCH	BP	CORVOCET	CV	FULL_CORE_CUTTING	20-G	20	4	MANY	SMALL	0	YES	1452	NO	0	SMALL	NO	NO	NO_PTX	1	NO	0	DECREASE	NO	0	RLL	NO	MALIGNANT-PRIMARY	DIAGNOSTIC	1.23	PARENCHYMAL	PRONE	81	POSTERIOR	NON_LATERAL	YES	6.6	LARGE
222	65	FEMALE	BLOOD_PATCH	BP	CORVOCET	CV	FULL_CORE_CUTTING	20-G	20	3	SMALL	SMALL	0	YES	240	NO	0	SMALL	NO	NO	NO_PTX	1	NO	0	DECREASE	NO	0	LUL	NO	MALIGNANT-PRIMARY	DIAGNOSTIC	1.96	PARENCHYMAL	PRONE	68	POSTERIOR	NON_LATERAL	YES	1.4	SMALL
223	77	FEMALE	BLOOD_PATCH	BP	CORVOCET	CV	FULL_CORE_CUTTING	20-G	20	3	SMALL	SMALL	0	YES	210	NO	0	SMALL	NO	NO	NO_PTX	1	NO	0	DECREASE	NO	0	LLL	NO	MALIGNANT-PRIMARY	DIAGNOSTIC	0	SUBPL	LATERAL DECUBITUS	75	LATERAL	LATERAL	NO	4.4	LARGE
224	75	MALE	BLOOD_PATCH	BP	CORVOCET	CV	FULL_CORE_CUTTING	20-G	20	3	SMALL	SMALL	0	YES	276	NO	0	SMALL	NO	NO	NO_PTX	1	NO	0	DECREASE	NO	0	RUL	NO	MALIGNANT-PRIMARY	DIAGNOSTIC	1.42	PARENCHYMAL	SUPINE	35.7	ANTERIOR	NON_LATERAL	NO	1.02	SMALL
225	66	FEMALE	BLOOD_PATCH	BP	CORVOCET	CV	FULL_CORE_CUTTING	20-G	20	3	SMALL	SMALL	0	YES	150	NO	0	SMALL	NO	NO	NO_PTX	1	NO	0	DECREASE	NO	0	RUL	NO	MALIGNANT-PRIMARY	DIAGNOSTIC	3.34	PARENCHYMAL	PRONE	54.4	LATERAL	LATERAL	NO	1.92	LARGE
226	84	MALE	BLOOD_PATCH	BP	CORVOCET	CV	FULL_CORE_CUTTING	20-G	20	4	MANY	SMALL	0	YES	175	NO	0	SMALL	NO	NO	NO_PTX	1	NO	0	DECREASE	NO	0	RLL	NO	MALIGNANT-PRIMARY	DIAGNOSTIC	0.43	PARENCHYMAL	PRONE	67.6	POSTERIOR	NON_LATERAL	YES	3.5	LARGE
227	67	FEMALE	BLOOD_PATCH	BP	CORVOCET	CV	FULL_CORE_CUTTING	20-G	20	3	SMALL	SMALL	0	NO	317	NO	0	SMALL	NO	NO	NO_PTX	1	NO	0	DECREASE	NO	0	LUL	NO	MALIGNANT-PRIMARY	DIAGNOSTIC	4	PARENCHYMAL	SUPINE	36	ANTERIOR	NON_LATERAL	NO	1.87	LARGE
228	67	MALE	BLOOD_PATCH	BP	CORVOCET	CV	FULL_CORE_CUTTING	20-G	20	3	SMALL	SMALL	0	NO	322	NO	0	SMALL	NO	NO	NO_PTX	1	NO	0	DECREASE	NO	0	RML	NO	MALIGNANT-PRIMARY	DIAGNOSTIC	4.75	PARENCHYMAL	SUPINE	81.8	ANTERIOR	NON_LATERAL	NO	1.17	SMALL
229	77	MALE	BLOOD_PATCH	BP	CORVOCET	CV	FULL_CORE_CUTTING	20-G	20	3	SMALL	SMALL	0	NO	247	NO	0	SMALL	NO	NO	NO_PTX	1	NO	0	DECREASE	NO	0	LUL	NO	MALIGNANT-PRIMARY	DIAGNOSTIC	1.19	PARENCHYMAL	SUPINE	82.7	LATERAL	LATERAL	NO	2.48	LARGE
230	77	MALE	BLOOD_PATCH	BP	CORVOCET	CV	FULL_CORE_CUTTING	18-G	18	3	SMALL	SMALL	0	YES	131	NO	0	SMALL	NO	NO	NO_PTX	1	NO	0	DECREASE	NO	0	LUL	NO	MALIGNANT-PRIMARY	DIAGNOSTIC	0.9	PARENCHYMAL	SUPINE	48.5	ANTERIOR	NON_LATERAL	NO	2.41	LARGE
231	79	MALE	BLOOD_PATCH	BP	CORVOCET	CV	FULL_CORE_CUTTING	20-G	20	3	SMALL	SMALL	0	YES	196	NO	0	SMALL	NO	NO	NO_PTX	1	NO	0	DECREASE	NO	0	LLL	NO	MALIGNANT-PRIMARY	DIAGNOSTIC	1.33	PARENCHYMAL	PRONE	87.2	POSTERIOR	NON_LATERAL	NO	1.34	SMALL
172	67	FEMALE	GELFOAM	GF	MONOPTY	MO	NOTCHED_TIP	20-G	20	3	SMALL	SMALL	0	NO	214	NO	0	SMALL	NO	NO	NO_PTX	1	NO	0	DECREASE	NO	0	RLL	NO	MALIGNANT-PRIMARY	DIAGNOSTIC	0	SUBPL	PRONE	60	ANTERIOR	NON_LATERAL	NO	3.39	LARGE
232	73	FEMALE	GELFOAM	GF	CORVOCET	CV	FULL_CORE_CUTTING	18-G	18	4	MANY	SMALL	0	NO	177	NO	0	SMALL	NO	NO	NO_PTX	1	NO	0	DECREASE	NO	0	RUL	NO	MALIGNANT-PRIMARY	DIAGNOSTIC	0	SUBPL	PRONE	85	POSTERIOR	NON_LATERAL	YES	7.1	LARGE
233	70	MALE	GELFOAM	GF	CORVOCET	CV	FULL_CORE_CUTTING	20-G	20	6	MANY	MANY	1	NO	442	NO	0	SMALL	NO	NO	NO_PTX	1	NO	0	DECREASE	NO	0	RML	NO	MALIGNANT-PRIMARY	DIAGNOSTIC	1.26	PARENCHYMAL	SUPINE	26	ANTERIOR	NON_LATERAL	NO	3.3	LARGE
234	60	MALE	GELFOAM	GF	CORVOCET	CV	FULL_CORE_CUTTING	20-G	20	3	SMALL	SMALL	0	NO	113	NO	0	SMALL	NO	NO	NO_PTX	1	NO	0	DECREASE	NO	0	RML	NO	MALIGNANT-PRIMARY	DIAGNOSTIC	0	SUBPL	PRONE	83	POSTERIOR	NON_LATERAL	NO	4.7	LARGE
235	56	FEMALE	GELFOAM	GF	CORVOCET	CV	FULL_CORE_CUTTING	20-G	20	3	SMALL	SMALL	0	NO	200	NO	0	SMALL	NO	NO	NO_PTX	1	NO	0	DECREASE	NO	0	LLL	NO	MALIGNANT-PRIMARY	DIAGNOSTIC	0	SUBPL	LATERAL DECUBITUS	84	POSTERIOR	NON_LATERAL	NO	11.1	LARGE
236	64	MALE	GELFOAM	GF	CORVOCET	CV	FULL_CORE_CUTTING	20-G	20	3	SMALL	SMALL	0	YES	251	NO	0	SMALL	NO	NO	NO_PTX	1	NO	0	DECREASE	NO	0	LLL	NO	MALIGNANT-PRIMARY	DIAGNOSTIC	1.62	PARENCHYMAL	SUPINE	43.6	LATERAL	LATERAL	NO	0.92	SMALL
237	61	FEMALE	GELFOAM	GF	CORVOCET	CV	FULL_CORE_CUTTING	20-G	20	3	SMALL	SMALL	0	YES	187	NO	0	SMALL	NO	NO	NO_PTX	1	NO	0	DECREASE	NO	0	RUL	NO	MALIGNANT-PRIMARY	DIAGNOSTIC	1	PARENCHYMAL	LATERAL DECUBITUS	89.9	POSTERIOR	NON_LATERAL	NO	1.12	SMALL
238	54	MALE	GELFOAM	GF	CORVOCET	CV	FULL_CORE_CUTTING	20-G	20	4	MANY	SMALL	0	YES	498	NO	0	SMALL	NO	NO	NO_PTX	1	NO	0	DECREASE	NO	0	LLL	NO	MALIGNANT-PRIMARY	DIAGNOSTIC	2.46	PARENCHYMAL	SUPINE	26	LATERAL	LATERAL	NO	2.3	LARGE
239	69	FEMALE	GELFOAM	GF	CORVOCET	CV	FULL_CORE_CUTTING	20-G	20	3	SMALL	SMALL	0	YES	132	NO	0	SMALL	NO	NO	NO_PTX	1	NO	0	DECREASE	NO	0	RUL	NO	MALIGNANT-PRIMARY	DIAGNOSTIC	2.27	PARENCHYMAL	PRONE	88.8	POSTERIOR	NON_LATERAL	NO	2.04	LARGE
240	22	FEMALE	GELFOAM	GF	MONOPTY	MO	NOTCHED_TIP	20-G	20	3	SMALL	SMALL	0	NO	626	NO	0	SMALL	NO	NO	NO_PTX	1	NO	0	DECREASE	NO	0	RLL	NO	MALIGNANT-PRIMARY	DIAGNOSTIC	1.1	PARENCHYMAL	LATERAL DECUBITUS	45	POSTERIOR	NON_LATERAL	NO	2.08	LARGE
241	73	MALE	GELFOAM	GF	CORVOCET	CV	FULL_CORE_CUTTING	18-G	18	3	SMALL	SMALL	0	NO	181	NO	0	SMALL	NO	NO	NO_PTX	1	NO	0	DECREASE	NO	0	RUL	NO	MALIGNANT-PRIMARY	DIAGNOSTIC	0	SUBPL	LATERAL DECUBITUS	56	LATERAL	LATERAL	YES	8	LARGE
168	65	MALE	NO TRACK EMBOLIZATION	BP	CORVOCET	CV	FULL_CORE_CUTTING	18-G	18	3	SMALL	SMALL	0	YES	483	NO	0	SMALL	NO	NO	NO_PTX	1	NO	0	DECREASE	NO	0	LLL	NO	MALIGNANT-PRIMARY	DIAGNOSTIC	2.29	PARENCHYMAL	LATERAL DECUBITUS	86.7	LATERAL	LATERAL	NO	2.37	LARGE
173	65	MALE	NO TRACK EMBOLIZATION	BP	CORVOCET	CV	FULL_CORE_CUTTING	20-G	20	3	SMALL	SMALL	0	NO	215	NO	0	SMALL	NO	NO	NO_PTX	1	NO	0	DECREASE	NO	0	RML	NO	MALIGNANT-PRIMARY	DIAGNOSTIC	0	SUBPL	SUPINE	74.2	LATERAL	LATERAL	NO	1.62	LARGE
199	69	MALE	NO TRACK EMBOLIZATION	BP	MONOPTY	MO	NOTCHED_TIP	20-G	20	2	SMALL	SMALL	0	YES	305	NO	0	SMALL	NO	NO	NO_PTX	1	NO	0	DECREASE	NO	0	RML	NO	MALIGNANT-PRIMARY	DIAGNOSTIC	3.81	PARENCHYMAL	SUPINE	38	LATERAL	LATERAL	NO	1.66	LARGE
242	51	FEMALE	NO TRACK EMBOLIZATION	BP	QUICK-CORE	QC	NOTCHED_TIP	18-G	18	4	MANY	SMALL	0	YES	470	NO	0	SMALL	NO	NO	NO_PTX	1	NO	0	DECREASE	NO	0	RUL	NO	MALIGNANT-PRIMARY	DIAGNOSTIC	0.32	PARENCHYMAL	PRONE	79.6	POSTERIOR	NON_LATERAL	NO	1.79	LARGE
243	77	MALE	NO TRACK EMBOLIZATION	BP	MONOPTY	MO	NOTCHED_TIP	20-G	20	2	SMALL	SMALL	0	YES	351	NO	0	SMALL	NO	NO	NO_PTX	1	NO	0	DECREASE	NO	0	LUL	NO	MALIGNANT-PRIMARY	DIAGNOSTIC	1.67	PARENCHYMAL	SUPINE	62	ANTERIOR	NON_LATERAL	NO	0.91	SMALL
244	74	FEMALE	NO TRACK EMBOLIZATION	BP	MONOPTY	MO	NOTCHED_TIP	20-G	20	3	SMALL	SMALL	0	YES	317	NO	0	SMALL	NO	NO	NO_PTX	1	NO	0	DECREASE	NO	0	RUL	NO	MALIGNANT-PRIMARY	DIAGNOSTIC	3.11	PARENCHYMAL	PRONE	79	POSTERIOR	NON_LATERAL	NO	1.15	SMALL
245	59	MALE	NO TRACK EMBOLIZATION	BP	QUICK-CORE	QC	NOTCHED_TIP	18-G	18	3	SMALL	SMALL	0	NO	139	NO	0	SMALL	NO	NO	NO_PTX	1	NO	0	DECREASE	NO	0	LLL	NO	MALIGNANT-PRIMARY	DIAGNOSTIC	0	SUBPL	PRONE	88	POSTERIOR	NON_LATERAL	NO	7.98	LARGE
246	73	MALE	NO TRACK EMBOLIZATION	BP	MONOPTY	MO	NOTCHED_TIP	20-G	20	6	MANY	MANY	1	YES	214	NO	0	SMALL	NO	NO	NO_PTX	1	NO	0	DECREASE	NO	0	RUL	NO	MALIGNANT-PRIMARY	DIAGNOSTIC	0	SUBPL	SUPINE	88	ANTERIOR	NON_LATERAL	NO	3.56	LARGE
247	54	FEMALE	NO TRACK EMBOLIZATION	BP	QUICK-CORE	QC	NOTCHED_TIP	18-G	18	5	MANY	MANY	1	NO	254	NO	0	SMALL	NO	NO	NO_PTX	1	NO	0	DECREASE	NO	0	SUBPLEURAL	NO	MALIGNANT-PRIMARY	DIAGNOSTIC	0	SUBPL	SUPINE	58	ANTERIOR	NON_LATERAL	NO	2.86	LARGE
248	62	FEMALE	NO TRACK EMBOLIZATION	BP	QUICK-CORE	QC	NOTCHED_TIP	18-G	18	5	MANY	MANY	1	NO	246	NO	0	SMALL	NO	NO	NO_PTX	1	NO	0	DECREASE	NO	0	RLL	NO	MALIGNANT-PRIMARY	DIAGNOSTIC	0	SUBPL	LATERAL DECUBITUS	80	LATERAL	LATERAL	NO	9.5	LARGE
249	27	FEMALE	NO TRACK EMBOLIZATION	BP	MONOPTY	MO	NOTCHED_TIP	20-G	20	3	SMALL	SMALL	0	YES	165	NO	0	SMALL	NO	NO	NO_PTX	1	NO	0	DECREASE	NO	0	RLL	NO	MALIGNANT-PRIMARY	DIAGNOSTIC	0.4	PARENCHYMAL	PRONE	75	LATERAL	LATERAL	NO	7.94	LARGE
250	63	MALE	NO TRACK EMBOLIZATION	BP	MONOPTY	MO	NOTCHED_TIP	20-G	20	3	SMALL	SMALL	0	NO	236	NO	0	SMALL	NO	NO	NO_PTX	1	NO	0	DECREASE	NO	0	LUL	NO	MALIGNANT-PRIMARY	DIAGNOSTIC	0	SUBPL	SUPINE	46	LATERAL	LATERAL	NO	1.74	LARGE
251	73	MALE	NO TRACK EMBOLIZATION	BP	CORVOCET	CV	FULL_CORE_CUTTING	20-G	20	8	MANY	MANY	1	NO	378	NO	0	SMALL	NO	NO	NO_PTX	1	NO	0	DECREASE	NO	0	RUL	NO	MALIGNANT-PRIMARY	DIAGNOSTIC	0	SUBPL	LATERAL DECUBITUS	80	LATERAL	LATERAL	YES	4.83	LARGE
252	56	FEMALE	NO TRACK EMBOLIZATION	BP	CORVOCET	CV	FULL_CORE_CUTTING	20-G	20	5	MANY	MANY	1	NO	182	NO	0	SMALL	NO	NO	NO_PTX	1	NO	0	DECREASE	NO	0	RUL	NO	MALIGNANT-PRIMARY	DIAGNOSTIC	0	SUBPL	LATERAL DECUBITUS	63	LATERAL	LATERAL	YES	2.18	LARGE
253	65	MALE	NO TRACK EMBOLIZATION	BP	CORVOCET	CV	FULL_CORE_CUTTING	20-G	20	5	MANY	MANY	1	YES	226	NO	0	SMALL	NO	NO	NO_PTX	1	NO	0	DECREASE	NO	0	RLL	NO	MALIGNANT-PRIMARY	DIAGNOSTIC	0.59	PARENCHYMAL	LATERAL DECUBITUS	51	LATERAL	LATERAL	NO	1	SMALL
254	68	MALE	NO TRACK EMBOLIZATION	BP	CORVOCET	CV	FULL_CORE_CUTTING	20-G	20	8	MANY	MANY	1	YES	207	NO	0	SMALL	NO	NO	NO_PTX	1	NO	0	DECREASE	NO	0	RLL	NO	MALIGNANT-PRIMARY	DIAGNOSTIC	0	SUBPL	PRONE	57	POSTERIOR	NON_LATERAL	NO	1.9	LARGE
255	71	MALE	NO TRACK EMBOLIZATION	BP	CORVOCET	CV	FULL_CORE_CUTTING	20-G	20	4	MANY	SMALL	0	NO	238	NO	0	SMALL	NO	NO	NO_PTX	1	NO	0	DECREASE	NO	0	RUL	NO	MALIGNANT-PRIMARY	DIAGNOSTIC	0	SUBPL	PRONE	88.6	POSTERIOR	NON_LATERAL	NO	5.55	LARGE
256	58	MALE	NOT SPECIFIED	BP	MONOPTY	MO	NOTCHED_TIP	20-G	20	3	SMALL	SMALL	0	YES	276	NO	0	SMALL	NO	NO	NO_PTX	1	NO	0	DECREASE	NO	0	RML	NO	MALIGNANT-PRIMARY	DIAGNOSTIC	1.27	PARENCHYMAL	SUPINE	75	LATERAL	LATERAL	NO	0.89	SMALL
257	70	MALE	NOT SPECIFIED	BP	MONOPTY	MO	NOTCHED_TIP	20-G	20	5	MANY	MANY	1	YES	670	NO	0	SMALL	NO	NO	NO_PTX	1	NO	0	DECREASE	NO	0	LUL	NO	MALIGNANT-PRIMARY	DIAGNOSTIC	3.68	PARENCHYMAL	SUPINE	72	ANTERIOR	NON_LATERAL	NO	1.54	LARGE
258	86	MALE	NOT SPECIFIED	BP	CORVOCET	CV	FULL_CORE_CUTTING	20-G	20	3	SMALL	SMALL	0	YES	225	NO	0	SMALL	NO	NO	NO_PTX	1	NO	0	DECREASE	NO	0	LUL	NO	MALIGNANT-PRIMARY	DIAGNOSTIC	3.2	PARENCHYMAL	SUPINE	41	ANTERIOR	NON_LATERAL	NO	1.4	SMALL
259	81	FEMALE	NOT SPECIFIED	BP	CORVOCET	CV	FULL_CORE_CUTTING	20-G	20	3	SMALL	SMALL	0	NO	91	NO	0	SMALL	NO	NO	NO_PTX	1	NO	0	DECREASE	NO	0	RML	NO	MALIGNANT-PRIMARY	DIAGNOSTIC	0	SUBPL	PRONE	79	POSTERIOR	NON_LATERAL	NO	3.2	LARGE
260	56	MALE	NOT SPECIFIED	BP	CORVOCET	CV	FULL_CORE_CUTTING	18-G	18	6	MANY	MANY	1	NO	216	NO	0	SMALL	NO	NO	NO_PTX	1	NO	0	DECREASE	NO	0	RML	NO	MALIGNANT-PRIMARY	DIAGNOSTIC	0	SUBPL	SUPINE	50	ANTERIOR	NON_LATERAL	NO	9.5	LARGE
271	76	FEMALE	BLOOD_PATCH	BP	CORVOCET	CV	FULL_CORE_CUTTING	20-G	20	3	SMALL	SMALL	0	YES	219	NO	0	SMALL	NO	NO	NO_PTX	1	NO	0	DECREASE	NO	0	RLL	NO	NON-DIAGNOSTIC	NON_DIAGNOSTIC	0.7	PARENCHYMAL	PRONE	41	POSTERIOR	NON_LATERAL	NO	2.2	LARGE
272	76	FEMALE	BLOOD_PATCH	BP	CORVOCET	CV	FULL_CORE_CUTTING	20-G	20	3	SMALL	SMALL	0	YES	251	NO	0	SMALL	NO	NO	NO_PTX	1	NO	0	DECREASE	NO	0	RLL	NO	NON-DIAGNOSTIC	NON_DIAGNOSTIC	0.86	PARENCHYMAL	PRONE	35	POSTERIOR	NON_LATERAL	NO	2.2	LARGE
273	61	FEMALE	GELFOAM	GF	MONOPTY	MO	NOTCHED_TIP	20-G	20	3	SMALL	SMALL	0	NO	376	NO	0	SMALL	NO	NO	NO_PTX	1	NO	0	DECREASE	NO	0	RUL	NO	NON-DIAGNOSTIC	NON_DIAGNOSTIC	0.24	PARENCHYMAL	LATERAL DECUBITUS	52	POSTERIOR	NON_LATERAL	NO	3.15	LARGE
270	68	MALE	NO TRACK EMBOLIZATION	BP	CORVOCET	CV	FULL_CORE_CUTTING	18-G	18	3	SMALL	SMALL	0	YES	324	NO	0	SMALL	NO	NO	NO_PTX	1	NO	0	DECREASE	NO	0	RUL	NO	NON-DIAGNOSTIC	NON_DIAGNOSTIC	0.7	PARENCHYMAL	PRONE	69	LATERAL	LATERAL	NO	4.13	LARGE
274	52	MALE	NO TRACK EMBOLIZATION	BP	MONOPTY	MO	NOTCHED_TIP	20-G	20	5	MANY	MANY	1	YES	3029	NO	0	SMALL	NO	NO	NO_PTX	1	NO	0	DECREASE	NO	0	LLL	NO	NON-DIAGNOSTIC	NON_DIAGNOSTIC	4.6	PARENCHYMAL	LATERAL DECUBITUS	31	POSTERIOR	NON_LATERAL	NO	1.13	SMALL
275	77	MALE	NO TRACK EMBOLIZATION	BP	CORVOCET	CV	FULL_CORE_CUTTING	20-G	20	4	MANY	SMALL	0	YES	213	NO	0	SMALL	NO	NO	NO_PTX	1	NO	0	DECREASE	NO	0	LUL	NO	NON-DIAGNOSTIC	NON_DIAGNOSTIC	0	SUBPL	PRONE	81	POSTERIOR	NON_LATERAL	NO	2.7	LARGE
